# Supplementary material for: Unprecedented 2015/2016 Indo‐Pacific Heat Transfer Speeds Up Tropical Pacific Heat Recharge
Source: Geophys Res Lett. 2018 Apr 6;45(7):3274–84. doi: 10.1002/2018GL077106 (PMC5993239; doi:10.1002/2018GL077106)
Supplement: Supplementary file 2 — Data Set S1 [file GRL-45-3274-s002.txt]

 ORAS4 Pacific 30N full-depth heat transport in PW (5 members beginning in 1975/01)
    0    -0.34200E+00   -0.34200E+00   -0.34200E+00   -0.34200E+00   -0.34200E+00
    1    -0.38340E+00   -0.38340E+00   -0.38340E+00   -0.38340E+00   -0.38340E+00
    2     0.54260E-01    0.54260E-01    0.54260E-01    0.54260E-01    0.54260E-01
    3     0.45760E+00    0.45760E+00    0.45760E+00    0.45760E+00    0.45760E+00
    4     0.46600E+00    0.46600E+00    0.46600E+00    0.46600E+00    0.46600E+00
    5     0.36850E+00    0.36850E+00    0.36850E+00    0.36850E+00    0.36850E+00
    6     0.64590E+00    0.64590E+00    0.64590E+00    0.64590E+00    0.64590E+00
    7     0.87240E+00    0.87240E+00    0.87240E+00    0.87240E+00    0.87240E+00
    8     0.56610E+00    0.56610E+00    0.56610E+00    0.56610E+00    0.56610E+00
    9     0.56540E+00    0.56540E+00    0.56540E+00    0.56540E+00    0.56540E+00
   10     0.56100E+00    0.56100E+00    0.56100E+00    0.56100E+00    0.56100E+00
   11    -0.21550E+00   -0.21550E+00   -0.21550E+00   -0.21550E+00   -0.21550E+00
   12    -0.32670E+00   -0.32670E+00   -0.32670E+00   -0.32670E+00   -0.32670E+00
   13     0.95000E-01    0.95000E-01    0.95000E-01    0.95000E-01    0.95000E-01
   14     0.39720E+00    0.39720E+00    0.39720E+00    0.39720E+00    0.39720E+00
   15     0.45170E+00    0.45170E+00    0.45170E+00    0.45170E+00    0.45170E+00
   16     0.52120E+00    0.52120E+00    0.52120E+00    0.52120E+00    0.52120E+00
   17     0.53340E+00    0.53340E+00    0.53340E+00    0.53340E+00    0.53340E+00
   18     0.77430E+00    0.77430E+00    0.77430E+00    0.77430E+00    0.77430E+00
   19     0.75430E+00    0.75430E+00    0.75430E+00    0.75430E+00    0.75430E+00
   20     0.67620E+00    0.67620E+00    0.67620E+00    0.67620E+00    0.67620E+00
   21     0.35920E+00    0.35920E+00    0.35920E+00    0.35920E+00    0.35920E+00
   22     0.26950E+00    0.26950E+00    0.26950E+00    0.26950E+00    0.26950E+00
   23    -0.19930E+00   -0.19930E+00   -0.19930E+00   -0.19930E+00   -0.19930E+00
   24    -0.93600E+00   -0.93600E+00   -0.93600E+00   -0.93600E+00   -0.93600E+00
   25    -0.54580E+00   -0.54580E+00   -0.54580E+00   -0.54580E+00   -0.54580E+00
   26     0.50770E+00    0.50770E+00    0.50770E+00    0.50770E+00    0.50770E+00
   27     0.46530E+00    0.46530E+00    0.46530E+00    0.46530E+00    0.46530E+00
   28     0.49840E+00    0.49840E+00    0.49840E+00    0.49840E+00    0.49840E+00
   29     0.29360E+00    0.29360E+00    0.29360E+00    0.29360E+00    0.29360E+00
   30     0.82520E+00    0.82520E+00    0.82520E+00    0.82520E+00    0.82520E+00
   31     0.75900E+00    0.75900E+00    0.75900E+00    0.75900E+00    0.75900E+00
   32     0.80310E+00    0.80310E+00    0.80310E+00    0.80310E+00    0.80310E+00
   33     0.87010E+00    0.87010E+00    0.87010E+00    0.87010E+00    0.87010E+00
   34     0.61330E+00    0.61330E+00    0.61330E+00    0.61330E+00    0.61330E+00
   35    -0.20740E+00   -0.20740E+00   -0.20740E+00   -0.20740E+00   -0.20740E+00
   36    -0.82270E+00   -0.82270E+00   -0.82270E+00   -0.82270E+00   -0.82270E+00
   37    -0.74620E+00   -0.74620E+00   -0.74620E+00   -0.74620E+00   -0.74620E+00
   38    -0.11660E+00   -0.11660E+00   -0.11660E+00   -0.11660E+00   -0.11660E+00
   39     0.39150E+00    0.39150E+00    0.39150E+00    0.39150E+00    0.39150E+00
   40     0.68640E+00    0.68640E+00    0.68640E+00    0.68640E+00    0.68640E+00
   41     0.81690E+00    0.81690E+00    0.81690E+00    0.81690E+00    0.81690E+00
   42     0.11350E+01    0.11350E+01    0.11350E+01    0.11350E+01    0.11350E+01
   43     0.97110E+00    0.97110E+00    0.97110E+00    0.97110E+00    0.97110E+00
   44     0.72190E+00    0.72190E+00    0.72190E+00    0.72190E+00    0.72190E+00
   45     0.77460E+00    0.77460E+00    0.77460E+00    0.77460E+00    0.77460E+00
   46     0.46700E+00    0.46700E+00    0.46700E+00    0.46700E+00    0.46700E+00
   47     0.55600E+00    0.55600E+00    0.55600E+00    0.55600E+00    0.55600E+00
   48    -0.31370E-01   -0.31370E-01   -0.31370E-01   -0.31370E-01   -0.31370E-01
   49     0.21360E+00    0.21360E+00    0.21360E+00    0.21360E+00    0.21360E+00
   50    -0.13430E+00   -0.13430E+00   -0.13430E+00   -0.13430E+00   -0.13430E+00
   51     0.40970E+00    0.40970E+00    0.40970E+00    0.40970E+00    0.40970E+00
   52     0.43970E+00    0.43970E+00    0.43970E+00    0.43970E+00    0.43970E+00
   53     0.77200E+00    0.77200E+00    0.77200E+00    0.77200E+00    0.77200E+00
   54     0.62900E+00    0.62900E+00    0.62900E+00    0.62900E+00    0.62900E+00
   55     0.75250E+00    0.75250E+00    0.75250E+00    0.75250E+00    0.75250E+00
   56     0.71490E+00    0.71490E+00    0.71490E+00    0.71490E+00    0.71490E+00
   57     0.42020E+00    0.42020E+00    0.42020E+00    0.42020E+00    0.42020E+00
   58     0.86050E+00    0.86050E+00    0.86050E+00    0.86050E+00    0.86050E+00
   59    -0.43040E-01   -0.43040E-01   -0.43040E-01   -0.43040E-01   -0.43040E-01
   60    -0.93850E+00   -0.93850E+00   -0.93850E+00   -0.93850E+00   -0.93850E+00
   61    -0.91470E+00   -0.91470E+00   -0.91470E+00   -0.91470E+00   -0.91470E+00
   62     0.23660E+00    0.23660E+00    0.23660E+00    0.23660E+00    0.23660E+00
   63     0.59180E+00    0.59180E+00    0.59180E+00    0.59180E+00    0.59180E+00
   64     0.51860E+00    0.51860E+00    0.51860E+00    0.51860E+00    0.51860E+00
   65     0.56470E+00    0.56470E+00    0.56470E+00    0.56470E+00    0.56470E+00
   66     0.65650E+00    0.65650E+00    0.65650E+00    0.65650E+00    0.65650E+00
   67     0.82360E+00    0.82360E+00    0.82360E+00    0.82360E+00    0.82360E+00
   68     0.78520E+00    0.78520E+00    0.78520E+00    0.78520E+00    0.78520E+00
   69     0.76570E+00    0.76570E+00    0.76570E+00    0.76570E+00    0.76570E+00
   70     0.38400E+00    0.38400E+00    0.38400E+00    0.38400E+00    0.38400E+00
   71    -0.97560E+00   -0.97560E+00   -0.97560E+00   -0.97560E+00   -0.97560E+00
   72    -0.12140E+01   -0.12140E+01   -0.12140E+01   -0.12140E+01   -0.12140E+01
   73    -0.43090E+00   -0.43090E+00   -0.43090E+00   -0.43090E+00   -0.43090E+00
   74     0.12680E+00    0.12680E+00    0.12680E+00    0.12680E+00    0.12680E+00
   75     0.51140E+00    0.51140E+00    0.51140E+00    0.51140E+00    0.51140E+00
   76     0.43390E+00    0.43390E+00    0.43390E+00    0.43390E+00    0.43390E+00
   77     0.55610E+00    0.55610E+00    0.55610E+00    0.55610E+00    0.55610E+00
   78     0.10810E+01    0.10810E+01    0.10810E+01    0.10810E+01    0.10810E+01
   79     0.97160E+00    0.97160E+00    0.97160E+00    0.97160E+00    0.97160E+00
   80     0.66110E+00    0.66110E+00    0.66110E+00    0.66110E+00    0.66110E+00
   81     0.51150E+00    0.51150E+00    0.51150E+00    0.51150E+00    0.51150E+00
   82     0.33350E+00    0.33350E+00    0.33350E+00    0.33350E+00    0.33350E+00
   83    -0.33940E-01   -0.33940E-01   -0.33940E-01   -0.33940E-01   -0.33940E-01
   84    -0.24820E+00   -0.24820E+00   -0.24820E+00   -0.24820E+00   -0.24820E+00
   85    -0.42040E+00   -0.42040E+00   -0.42040E+00   -0.42040E+00   -0.42040E+00
   86     0.50120E+00    0.50120E+00    0.50120E+00    0.50120E+00    0.50120E+00
   87     0.70810E+00    0.70810E+00    0.70810E+00    0.70810E+00    0.70810E+00
   88     0.57390E+00    0.57390E+00    0.57390E+00    0.57390E+00    0.57390E+00
   89     0.45240E+00    0.45240E+00    0.45240E+00    0.45240E+00    0.45240E+00
   90     0.75430E+00    0.75430E+00    0.75430E+00    0.75430E+00    0.75430E+00
   91     0.10300E+01    0.10300E+01    0.10300E+01    0.10300E+01    0.10300E+01
   92     0.10220E+01    0.10220E+01    0.10220E+01    0.10220E+01    0.10220E+01
   93     0.80350E+00    0.80350E+00    0.80350E+00    0.80350E+00    0.80350E+00
   94     0.52640E+00    0.52640E+00    0.52640E+00    0.52640E+00    0.52640E+00
   95     0.19110E+00    0.19110E+00    0.19110E+00    0.19110E+00    0.19110E+00
   96    -0.74640E+00   -0.74640E+00   -0.74640E+00   -0.74640E+00   -0.74640E+00
   97    -0.96890E+00   -0.96890E+00   -0.96890E+00   -0.96890E+00   -0.96890E+00
   98    -0.57690E+00   -0.57690E+00   -0.57690E+00   -0.57690E+00   -0.57690E+00
   99     0.53380E+00    0.53380E+00    0.53380E+00    0.53380E+00    0.53380E+00
  100     0.50860E+00    0.50860E+00    0.50860E+00    0.50860E+00    0.50860E+00
  101     0.47400E+00    0.47400E+00    0.47400E+00    0.47400E+00    0.47400E+00
  102     0.89180E+00    0.89180E+00    0.89180E+00    0.89180E+00    0.89180E+00
  103     0.10510E+01    0.10510E+01    0.10510E+01    0.10510E+01    0.10510E+01
  104     0.87840E+00    0.87840E+00    0.87840E+00    0.87840E+00    0.87840E+00
  105     0.66430E+00    0.66430E+00    0.66430E+00    0.66430E+00    0.66430E+00
  106     0.16920E+00    0.16920E+00    0.16920E+00    0.16920E+00    0.16920E+00
  107    -0.35610E+00   -0.35610E+00   -0.35610E+00   -0.35610E+00   -0.35610E+00
  108    -0.63880E+00   -0.63880E+00   -0.63880E+00   -0.63880E+00   -0.63880E+00
  109    -0.33010E+00   -0.33010E+00   -0.33010E+00   -0.33010E+00   -0.33010E+00
  110    -0.25950E+00   -0.25950E+00   -0.25950E+00   -0.25950E+00   -0.25950E+00
  111     0.57040E+00    0.57040E+00    0.57040E+00    0.57040E+00    0.57040E+00
  112     0.48120E+00    0.48120E+00    0.48120E+00    0.48120E+00    0.48120E+00
  113     0.79470E+00    0.79470E+00    0.79470E+00    0.79470E+00    0.79470E+00
  114     0.83290E+00    0.83290E+00    0.83290E+00    0.83290E+00    0.83290E+00
  115     0.90080E+00    0.90080E+00    0.90080E+00    0.90080E+00    0.90080E+00
  116     0.84100E+00    0.84100E+00    0.84100E+00    0.84100E+00    0.84100E+00
  117     0.71380E+00    0.71380E+00    0.71380E+00    0.71380E+00    0.71380E+00
  118     0.46490E+00    0.46490E+00    0.46490E+00    0.46490E+00    0.46490E+00
  119     0.32290E+00    0.32290E+00    0.32290E+00    0.32290E+00    0.32290E+00
  120    -0.48010E+00   -0.48010E+00   -0.48010E+00   -0.48010E+00   -0.48010E+00
  121     0.42860E-01    0.42860E-01    0.42860E-01    0.42860E-01    0.42860E-01
  122     0.80700E+00    0.80700E+00    0.80700E+00    0.80700E+00    0.80700E+00
  123     0.66580E+00    0.66580E+00    0.66580E+00    0.66580E+00    0.66580E+00
  124     0.69180E+00    0.69180E+00    0.69180E+00    0.69180E+00    0.69180E+00
  125     0.52260E+00    0.52260E+00    0.52260E+00    0.52260E+00    0.52260E+00
  126     0.93790E+00    0.93790E+00    0.93790E+00    0.93790E+00    0.93790E+00
  127     0.10940E+01    0.10940E+01    0.10940E+01    0.10940E+01    0.10940E+01
  128     0.86140E+00    0.86140E+00    0.86140E+00    0.86140E+00    0.86140E+00
  129     0.11500E+01    0.11500E+01    0.11500E+01    0.11500E+01    0.11500E+01
  130     0.45580E+00    0.45580E+00    0.45580E+00    0.45580E+00    0.45580E+00
  131    -0.18440E+00   -0.18440E+00   -0.18440E+00   -0.18440E+00   -0.18440E+00
  132    -0.49980E+00   -0.49980E+00   -0.49980E+00   -0.49980E+00   -0.49980E+00
  133    -0.11000E+01   -0.11000E+01   -0.11000E+01   -0.11000E+01   -0.11000E+01
  134    -0.22780E+00   -0.22780E+00   -0.22780E+00   -0.22780E+00   -0.22780E+00
  135     0.75260E+00    0.75260E+00    0.75260E+00    0.75260E+00    0.75260E+00
  136     0.67680E+00    0.67680E+00    0.67680E+00    0.67680E+00    0.67680E+00
  137     0.64610E+00    0.64610E+00    0.64610E+00    0.64610E+00    0.64610E+00
  138     0.92840E+00    0.92840E+00    0.92840E+00    0.92840E+00    0.92840E+00
  139     0.13190E+01    0.13190E+01    0.13190E+01    0.13190E+01    0.13190E+01
  140     0.77400E+00    0.77400E+00    0.77400E+00    0.77400E+00    0.77400E+00
  141     0.47480E+00    0.47480E+00    0.47480E+00    0.47480E+00    0.47480E+00
  142     0.74420E+00    0.74420E+00    0.74420E+00    0.74420E+00    0.74420E+00
  143     0.10290E+00    0.10290E+00    0.10290E+00    0.10290E+00    0.10290E+00
  144    -0.16890E+00   -0.16890E+00   -0.16890E+00   -0.16890E+00   -0.16890E+00
  145    -0.14450E+00   -0.14450E+00   -0.14450E+00   -0.14450E+00   -0.14450E+00
  146    -0.76230E-01   -0.76230E-01   -0.76230E-01   -0.76230E-01   -0.76230E-01
  147     0.55350E+00    0.55350E+00    0.55350E+00    0.55350E+00    0.55350E+00
  148     0.77630E+00    0.77630E+00    0.77630E+00    0.77630E+00    0.77630E+00
  149     0.57980E+00    0.57980E+00    0.57980E+00    0.57980E+00    0.57980E+00
  150     0.61430E+00    0.61430E+00    0.61430E+00    0.61430E+00    0.61430E+00
  151     0.69780E+00    0.69780E+00    0.69780E+00    0.69780E+00    0.69780E+00
  152     0.10050E+01    0.10050E+01    0.10050E+01    0.10050E+01    0.10050E+01
  153     0.88710E+00    0.88710E+00    0.88710E+00    0.88710E+00    0.88710E+00
  154     0.52920E+00    0.52920E+00    0.52920E+00    0.52920E+00    0.52920E+00
  155     0.54110E+00    0.54110E+00    0.54110E+00    0.54110E+00    0.54110E+00
  156    -0.31430E-01   -0.31430E-01   -0.31430E-01   -0.31430E-01   -0.31430E-01
  157    -0.23050E+00   -0.23050E+00   -0.23050E+00   -0.23050E+00   -0.23050E+00
  158     0.31980E+00    0.31980E+00    0.31980E+00    0.31980E+00    0.31980E+00
  159     0.53540E+00    0.53540E+00    0.53540E+00    0.53540E+00    0.53540E+00
  160     0.51860E+00    0.51860E+00    0.51860E+00    0.51860E+00    0.51860E+00
  161     0.39920E+00    0.39920E+00    0.39920E+00    0.39920E+00    0.39920E+00
  162     0.83240E+00    0.83240E+00    0.83240E+00    0.83240E+00    0.83240E+00
  163     0.69930E+00    0.69930E+00    0.69930E+00    0.69930E+00    0.69930E+00
  164     0.80490E+00    0.80490E+00    0.80490E+00    0.80490E+00    0.80490E+00
  165     0.57550E+00    0.57550E+00    0.57550E+00    0.57550E+00    0.57550E+00
  166     0.31990E+00    0.31990E+00    0.31990E+00    0.31990E+00    0.31990E+00
  167     0.16110E+00    0.16110E+00    0.16110E+00    0.16110E+00    0.16110E+00
  168     0.37590E+00    0.37590E+00    0.37590E+00    0.37590E+00    0.37590E+00
  169     0.26830E+00    0.26830E+00    0.26830E+00    0.26830E+00    0.26830E+00
  170     0.12760E+00    0.12760E+00    0.12760E+00    0.12760E+00    0.12760E+00
  171     0.59500E+00    0.59500E+00    0.59500E+00    0.59500E+00    0.59500E+00
  172     0.54980E+00    0.54980E+00    0.54980E+00    0.54980E+00    0.54980E+00
  173     0.60250E+00    0.60250E+00    0.60250E+00    0.60250E+00    0.60250E+00
  174     0.12030E+01    0.12030E+01    0.12030E+01    0.12030E+01    0.12030E+01
  175     0.10370E+01    0.10370E+01    0.10370E+01    0.10370E+01    0.10370E+01
  176     0.84370E+00    0.84370E+00    0.84370E+00    0.84370E+00    0.84370E+00
  177     0.86020E+00    0.86020E+00    0.86020E+00    0.86020E+00    0.86020E+00
  178     0.71800E+00    0.71800E+00    0.71800E+00    0.71800E+00    0.71800E+00
  179    -0.29960E+00   -0.29960E+00   -0.29960E+00   -0.29960E+00   -0.29960E+00
  180     0.27060E+00    0.27060E+00    0.27060E+00    0.27060E+00    0.27060E+00
  181     0.54940E+00    0.54940E+00    0.54940E+00    0.54940E+00    0.54940E+00
  182     0.77480E-01    0.77480E-01    0.77480E-01    0.77480E-01    0.77480E-01
  183     0.29690E+00    0.29690E+00    0.29690E+00    0.29690E+00    0.29690E+00
  184     0.53550E+00    0.53550E+00    0.53550E+00    0.53550E+00    0.53550E+00
  185     0.69990E+00    0.69990E+00    0.69990E+00    0.69990E+00    0.69990E+00
  186     0.93020E+00    0.93020E+00    0.93020E+00    0.93020E+00    0.93020E+00
  187     0.86430E+00    0.86430E+00    0.86430E+00    0.86430E+00    0.86430E+00
  188     0.82540E+00    0.82540E+00    0.82540E+00    0.82540E+00    0.82540E+00
  189     0.82570E+00    0.82570E+00    0.82570E+00    0.82570E+00    0.82570E+00
  190     0.12490E+01    0.12490E+01    0.12490E+01    0.12490E+01    0.12490E+01
  191     0.36680E+00    0.36680E+00    0.36680E+00    0.36680E+00    0.36680E+00
  192    -0.69130E+00   -0.69130E+00   -0.69130E+00   -0.69130E+00   -0.69130E+00
  193    -0.76930E+00   -0.76930E+00   -0.76930E+00   -0.76930E+00   -0.76930E+00
  194     0.34230E+00    0.34230E+00    0.34230E+00    0.34230E+00    0.34230E+00
  195     0.52190E+00    0.52190E+00    0.52190E+00    0.52190E+00    0.52190E+00
  196     0.53890E+00    0.53890E+00    0.53890E+00    0.53890E+00    0.53890E+00
  197     0.54850E+00    0.54850E+00    0.54850E+00    0.54850E+00    0.54850E+00
  198     0.75380E+00    0.75380E+00    0.75380E+00    0.75380E+00    0.75380E+00
  199     0.96900E+00    0.96900E+00    0.96900E+00    0.96900E+00    0.96900E+00
  200     0.75950E+00    0.75950E+00    0.75950E+00    0.75950E+00    0.75950E+00
  201     0.63520E+00    0.63520E+00    0.63520E+00    0.63520E+00    0.63520E+00
  202     0.69780E+00    0.69780E+00    0.69780E+00    0.69780E+00    0.69780E+00
  203     0.55810E+00    0.55810E+00    0.55810E+00    0.55810E+00    0.55810E+00
  204    -0.63580E+00   -0.63580E+00   -0.63580E+00   -0.63580E+00   -0.63580E+00
  205    -0.56290E+00   -0.56290E+00   -0.56290E+00   -0.56290E+00   -0.56290E+00
  206    -0.34340E-02   -0.34340E-02   -0.34340E-02   -0.34340E-02   -0.34340E-02
  207     0.26440E+00    0.26440E+00    0.26440E+00    0.26440E+00    0.26440E+00
  208     0.29880E+00    0.29880E+00    0.29880E+00    0.29880E+00    0.29880E+00
  209     0.45040E+00    0.45040E+00    0.45040E+00    0.45040E+00    0.45040E+00
  210     0.72860E+00    0.72860E+00    0.72860E+00    0.72860E+00    0.72860E+00
  211     0.94900E+00    0.94900E+00    0.94900E+00    0.94900E+00    0.94900E+00
  212     0.99980E+00    0.99980E+00    0.99980E+00    0.99980E+00    0.99980E+00
  213     0.80160E+00    0.80160E+00    0.80160E+00    0.80160E+00    0.80160E+00
  214     0.62140E+00    0.62140E+00    0.62140E+00    0.62140E+00    0.62140E+00
  215     0.40710E+00    0.40710E+00    0.40710E+00    0.40710E+00    0.40710E+00
  216    -0.40660E+00   -0.40660E+00   -0.40660E+00   -0.40660E+00   -0.40660E+00
  217    -0.56030E+00   -0.56030E+00   -0.56030E+00   -0.56030E+00   -0.56030E+00
  218    -0.22970E-01   -0.22970E-01   -0.22970E-01   -0.22970E-01   -0.22970E-01
  219     0.16930E+00    0.16930E+00    0.16930E+00    0.16930E+00    0.16930E+00
  220     0.41210E+00    0.41210E+00    0.41210E+00    0.41210E+00    0.41210E+00
  221     0.47900E+00    0.47900E+00    0.47900E+00    0.47900E+00    0.47900E+00
  222     0.76930E+00    0.76930E+00    0.76930E+00    0.76930E+00    0.76930E+00
  223     0.80990E+00    0.80990E+00    0.80990E+00    0.80990E+00    0.80990E+00
  224     0.63000E+00    0.63000E+00    0.63000E+00    0.63000E+00    0.63000E+00
  225     0.75560E+00    0.75560E+00    0.75560E+00    0.75560E+00    0.75560E+00
  226     0.80980E+00    0.80980E+00    0.80980E+00    0.80980E+00    0.80980E+00
  227     0.20740E+00    0.20740E+00    0.20740E+00    0.20740E+00    0.20740E+00
  228    -0.99690E-01   -0.99690E-01   -0.99690E-01   -0.99690E-01   -0.99690E-01
  229    -0.21520E+00   -0.21520E+00   -0.21520E+00   -0.21520E+00   -0.21520E+00
  230     0.10020E+00    0.10020E+00    0.10020E+00    0.10020E+00    0.10020E+00
  231     0.45270E+00    0.45270E+00    0.45270E+00    0.45270E+00    0.45270E+00
  232     0.63610E+00    0.63610E+00    0.63610E+00    0.63610E+00    0.63610E+00
  233     0.61950E+00    0.61950E+00    0.61950E+00    0.61950E+00    0.61950E+00
  234     0.11020E+01    0.11020E+01    0.11020E+01    0.11020E+01    0.11020E+01
  235     0.10690E+01    0.10690E+01    0.10690E+01    0.10690E+01    0.10690E+01
  236     0.90500E+00    0.90500E+00    0.90500E+00    0.90500E+00    0.90500E+00
  237     0.90560E+00    0.90560E+00    0.90560E+00    0.90560E+00    0.90560E+00
  238     0.93170E+00    0.93170E+00    0.93170E+00    0.93170E+00    0.93170E+00
  239    -0.56330E-02   -0.56330E-02   -0.56330E-02   -0.56330E-02   -0.56330E-02
  240    -0.10090E+01   -0.10090E+01   -0.10090E+01   -0.10090E+01   -0.10090E+01
  241    -0.71620E+00   -0.71620E+00   -0.71620E+00   -0.71620E+00   -0.71620E+00
  242    -0.31060E+00   -0.31060E+00   -0.31060E+00   -0.31060E+00   -0.31060E+00
  243     0.55730E+00    0.55730E+00    0.55730E+00    0.55730E+00    0.55730E+00
  244     0.57620E+00    0.57620E+00    0.57620E+00    0.57620E+00    0.57620E+00
  245     0.44950E+00    0.44950E+00    0.44950E+00    0.44950E+00    0.44950E+00
  246     0.82510E+00    0.82510E+00    0.82510E+00    0.82510E+00    0.82510E+00
  247     0.10670E+01    0.10670E+01    0.10670E+01    0.10670E+01    0.10670E+01
  248     0.69330E+00    0.69330E+00    0.69330E+00    0.69330E+00    0.69330E+00
  249     0.82790E+00    0.82790E+00    0.82790E+00    0.82790E+00    0.82790E+00
  250     0.28340E+00    0.28340E+00    0.28340E+00    0.28340E+00    0.28340E+00
  251    -0.96810E+00   -0.96810E+00   -0.96810E+00   -0.96810E+00   -0.96810E+00
  252    -0.37120E+00   -0.37120E+00   -0.37120E+00   -0.37120E+00   -0.37120E+00
  253    -0.19220E+00   -0.19220E+00   -0.19220E+00   -0.19220E+00   -0.19220E+00
  254    -0.59250E-01   -0.59250E-01   -0.59250E-01   -0.59250E-01   -0.59250E-01
  255     0.15670E+00    0.15670E+00    0.15670E+00    0.15670E+00    0.15670E+00
  256     0.43280E+00    0.43280E+00    0.43280E+00    0.43280E+00    0.43280E+00
  257     0.66000E+00    0.66000E+00    0.66000E+00    0.66000E+00    0.66000E+00
  258     0.10460E+01    0.10460E+01    0.10460E+01    0.10460E+01    0.10460E+01
  259     0.85600E+00    0.85600E+00    0.85600E+00    0.85600E+00    0.85600E+00
  260     0.55550E+00    0.55550E+00    0.55550E+00    0.55550E+00    0.55550E+00
  261     0.87460E+00    0.87460E+00    0.87460E+00    0.87460E+00    0.87460E+00
  262     0.59320E+00    0.59320E+00    0.59320E+00    0.59320E+00    0.59320E+00
  263     0.26140E+00    0.26140E+00    0.26140E+00    0.26140E+00    0.26140E+00
  264    -0.89010E+00   -0.89010E+00   -0.89010E+00   -0.89010E+00   -0.89010E+00
  265    -0.32820E+00   -0.32820E+00   -0.32820E+00   -0.32820E+00   -0.32820E+00
  266     0.44940E+00    0.44940E+00    0.44940E+00    0.44940E+00    0.44940E+00
  267     0.45290E+00    0.45290E+00    0.45290E+00    0.45290E+00    0.45290E+00
  268     0.49050E+00    0.49050E+00    0.49050E+00    0.49050E+00    0.49050E+00
  269     0.72210E+00    0.72210E+00    0.72210E+00    0.72210E+00    0.72210E+00
  270     0.10730E+01    0.10730E+01    0.10730E+01    0.10730E+01    0.10730E+01
  271     0.98450E+00    0.98450E+00    0.98450E+00    0.98450E+00    0.98450E+00
  272     0.92890E+00    0.92890E+00    0.92890E+00    0.92890E+00    0.92890E+00
  273     0.64380E+00    0.64380E+00    0.64380E+00    0.64380E+00    0.64380E+00
  274     0.75710E+00    0.75710E+00    0.75710E+00    0.75710E+00    0.75710E+00
  275     0.46250E+00    0.46250E+00    0.46250E+00    0.46250E+00    0.46250E+00
  276    -0.80510E+00   -0.80510E+00   -0.80510E+00   -0.80510E+00   -0.80510E+00
  277    -0.71500E+00   -0.71500E+00   -0.71500E+00   -0.71500E+00   -0.71500E+00
  278    -0.19370E+00   -0.19370E+00   -0.19370E+00   -0.19370E+00   -0.19370E+00
  279     0.56790E+00    0.56790E+00    0.56790E+00    0.56790E+00    0.56790E+00
  280     0.67150E+00    0.67150E+00    0.67150E+00    0.67150E+00    0.67150E+00
  281     0.53840E+00    0.53840E+00    0.53840E+00    0.53840E+00    0.53840E+00
  282     0.84430E+00    0.84430E+00    0.84430E+00    0.84430E+00    0.84430E+00
  283     0.10300E+01    0.10300E+01    0.10300E+01    0.10300E+01    0.10300E+01
  284     0.85010E+00    0.85010E+00    0.85010E+00    0.85010E+00    0.85010E+00
  285     0.80020E+00    0.80020E+00    0.80020E+00    0.80020E+00    0.80020E+00
  286     0.60670E+00    0.60670E+00    0.60670E+00    0.60670E+00    0.60670E+00
  287     0.34770E+00    0.34770E+00    0.34770E+00    0.34770E+00    0.34770E+00
  288    -0.20340E+00   -0.20340E+00   -0.20340E+00   -0.20340E+00   -0.20340E+00
  289     0.12580E+00    0.12580E+00    0.12580E+00    0.12580E+00    0.12580E+00
  290     0.66070E+00    0.66070E+00    0.66070E+00    0.66070E+00    0.66070E+00
  291     0.56230E+00    0.56230E+00    0.56230E+00    0.56230E+00    0.56230E+00
  292     0.54440E+00    0.54440E+00    0.54440E+00    0.54440E+00    0.54440E+00
  293     0.61450E+00    0.61450E+00    0.61450E+00    0.61450E+00    0.61450E+00
  294     0.10570E+01    0.10570E+01    0.10570E+01    0.10570E+01    0.10570E+01
  295     0.70630E+00    0.70630E+00    0.70630E+00    0.70630E+00    0.70630E+00
  296     0.73380E+00    0.73380E+00    0.73380E+00    0.73380E+00    0.73380E+00
  297     0.65310E+00    0.65310E+00    0.65310E+00    0.65310E+00    0.65310E+00
  298     0.77200E+00    0.77200E+00    0.77200E+00    0.77200E+00    0.77200E+00
  299    -0.10920E-01   -0.10920E-01   -0.10920E-01   -0.10920E-01   -0.10920E-01
  300     0.12150E+00    0.12150E+00    0.12150E+00    0.12150E+00    0.12150E+00
  301    -0.58780E+00   -0.58780E+00   -0.58780E+00   -0.58780E+00   -0.58780E+00
  302    -0.16720E-01   -0.16720E-01   -0.16720E-01   -0.16720E-01   -0.16720E-01
  303     0.43410E+00    0.43410E+00    0.43410E+00    0.43410E+00    0.43410E+00
  304     0.45850E+00    0.45850E+00    0.45850E+00    0.45850E+00    0.45850E+00
  305     0.69620E+00    0.69620E+00    0.69620E+00    0.69620E+00    0.69620E+00
  306     0.10210E+01    0.10210E+01    0.10210E+01    0.10210E+01    0.10210E+01
  307     0.83510E+00    0.83510E+00    0.83510E+00    0.83510E+00    0.83510E+00
  308     0.79100E+00    0.79100E+00    0.79100E+00    0.79100E+00    0.79100E+00
  309     0.70250E+00    0.70250E+00    0.70250E+00    0.70250E+00    0.70250E+00
  310     0.75300E+00    0.75300E+00    0.75300E+00    0.75300E+00    0.75300E+00
  311    -0.10640E+00   -0.10640E+00   -0.10640E+00   -0.10640E+00   -0.10640E+00
  312    -0.56260E+00   -0.56260E+00   -0.56260E+00   -0.56260E+00   -0.56260E+00
  313     0.21450E+00    0.21450E+00    0.21450E+00    0.21450E+00    0.21450E+00
  314     0.42830E-01    0.42830E-01    0.42830E-01    0.42830E-01    0.42830E-01
  315     0.74490E+00    0.74490E+00    0.74490E+00    0.74490E+00    0.74490E+00
  316     0.55220E+00    0.55220E+00    0.55220E+00    0.55220E+00    0.55220E+00
  317     0.63510E+00    0.63510E+00    0.63510E+00    0.63510E+00    0.63510E+00
  318     0.96200E+00    0.96200E+00    0.96200E+00    0.96200E+00    0.96200E+00
  319     0.11580E+01    0.11580E+01    0.11580E+01    0.11580E+01    0.11580E+01
  320     0.91420E+00    0.91420E+00    0.91420E+00    0.91420E+00    0.91420E+00
  321     0.98400E+00    0.98400E+00    0.98400E+00    0.98400E+00    0.98400E+00
  322     0.31160E+00    0.31160E+00    0.31160E+00    0.31160E+00    0.31160E+00
  323    -0.12630E+00   -0.12630E+00   -0.12630E+00   -0.12630E+00   -0.12630E+00
  324    -0.23000E+00   -0.23000E+00   -0.23000E+00   -0.23000E+00   -0.23000E+00
  325     0.58040E-01    0.58040E-01    0.58040E-01    0.58040E-01    0.58040E-01
  326     0.49370E+00    0.49370E+00    0.49370E+00    0.49370E+00    0.49370E+00
  327     0.45370E+00    0.45370E+00    0.45370E+00    0.45370E+00    0.45370E+00
  328     0.54960E+00    0.54960E+00    0.54960E+00    0.54960E+00    0.54960E+00
  329     0.53710E+00    0.53710E+00    0.53710E+00    0.53710E+00    0.53710E+00
  330     0.90910E+00    0.90910E+00    0.90910E+00    0.90910E+00    0.90910E+00
  331     0.96410E+00    0.96410E+00    0.96410E+00    0.96410E+00    0.96410E+00
  332     0.10550E+01    0.10550E+01    0.10550E+01    0.10550E+01    0.10550E+01
  333     0.61420E+00    0.61420E+00    0.61420E+00    0.61420E+00    0.61420E+00
  334     0.24090E+00    0.24090E+00    0.24090E+00    0.24090E+00    0.24090E+00
  335     0.67060E-02    0.67060E-02    0.67060E-02    0.67060E-02    0.67060E-02
  336    -0.73760E+00   -0.73760E+00   -0.73760E+00   -0.73760E+00   -0.73760E+00
  337    -0.19670E+00   -0.19670E+00   -0.19670E+00   -0.19670E+00   -0.19670E+00
  338     0.83620E-01    0.83620E-01    0.83620E-01    0.83620E-01    0.83620E-01
  339     0.51140E+00    0.51140E+00    0.51140E+00    0.51140E+00    0.51140E+00
  340     0.67890E+00    0.67890E+00    0.67890E+00    0.67890E+00    0.67890E+00
  341     0.51260E+00    0.51260E+00    0.51260E+00    0.51260E+00    0.51260E+00
  342     0.90720E+00    0.90720E+00    0.90720E+00    0.90720E+00    0.90720E+00
  343     0.98400E+00    0.98400E+00    0.98400E+00    0.98400E+00    0.98400E+00
  344     0.91990E+00    0.91990E+00    0.91990E+00    0.91990E+00    0.91990E+00
  345     0.69800E+00    0.69800E+00    0.69800E+00    0.69800E+00    0.69800E+00
  346     0.12960E+01    0.12960E+01    0.12960E+01    0.12960E+01    0.12960E+01
  347     0.94100E-01    0.94100E-01    0.94100E-01    0.94100E-01    0.94100E-01
  348    -0.77080E+00   -0.77080E+00   -0.77080E+00   -0.77080E+00   -0.77080E+00
  349    -0.27000E+00   -0.27000E+00   -0.27000E+00   -0.27000E+00   -0.27000E+00
  350     0.47320E+00    0.47320E+00    0.47320E+00    0.47320E+00    0.47320E+00
  351     0.44550E+00    0.44550E+00    0.44550E+00    0.44550E+00    0.44550E+00
  352     0.53520E+00    0.53520E+00    0.53520E+00    0.53520E+00    0.53520E+00
  353     0.88130E+00    0.88130E+00    0.88130E+00    0.88130E+00    0.88130E+00
  354     0.75460E+00    0.75460E+00    0.75460E+00    0.75460E+00    0.75460E+00
  355     0.78040E+00    0.78040E+00    0.78040E+00    0.78040E+00    0.78040E+00
  356     0.10180E+01    0.10180E+01    0.10180E+01    0.10180E+01    0.10180E+01
  357     0.81910E+00    0.81910E+00    0.81910E+00    0.81910E+00    0.81910E+00
  358     0.66680E+00    0.66680E+00    0.66680E+00    0.66680E+00    0.66680E+00
  359     0.29280E-01    0.29280E-01    0.29280E-01    0.29280E-01    0.29280E-01
  360    -0.79090E+00   -0.79090E+00   -0.79090E+00   -0.79090E+00   -0.79090E+00
  361    -0.24400E+00   -0.24400E+00   -0.24400E+00   -0.24400E+00   -0.24400E+00
  362    -0.96950E-01   -0.96950E-01   -0.96950E-01   -0.96950E-01   -0.96950E-01
  363     0.37680E+00    0.37680E+00    0.37680E+00    0.37680E+00    0.37680E+00
  364     0.34370E+00    0.34370E+00    0.34370E+00    0.34370E+00    0.34370E+00
  365     0.60420E+00    0.60420E+00    0.60420E+00    0.60420E+00    0.60420E+00
  366     0.85540E+00    0.85540E+00    0.85540E+00    0.85540E+00    0.85540E+00
  367     0.68870E+00    0.68870E+00    0.68870E+00    0.68870E+00    0.68870E+00
  368     0.98480E+00    0.98480E+00    0.98480E+00    0.98480E+00    0.98480E+00
  369     0.88780E+00    0.88780E+00    0.88780E+00    0.88780E+00    0.88780E+00
  370     0.15080E+00    0.15080E+00    0.15080E+00    0.15080E+00    0.15080E+00
  371    -0.10310E+01   -0.10310E+01   -0.10310E+01   -0.10310E+01   -0.10310E+01
  372    -0.13540E+00   -0.13540E+00   -0.13540E+00   -0.13540E+00   -0.13540E+00
  373     0.32470E+00    0.32470E+00    0.32470E+00    0.32470E+00    0.32470E+00
  374     0.37110E+00    0.37110E+00    0.37110E+00    0.37110E+00    0.37110E+00
  375     0.35620E+00    0.35620E+00    0.35620E+00    0.35620E+00    0.35620E+00
  376     0.56170E+00    0.56170E+00    0.56170E+00    0.56170E+00    0.56170E+00
  377     0.56210E+00    0.56210E+00    0.56210E+00    0.56210E+00    0.56210E+00
  378     0.97950E+00    0.97950E+00    0.97950E+00    0.97950E+00    0.97950E+00
  379     0.10660E+01    0.10660E+01    0.10660E+01    0.10660E+01    0.10660E+01
  380     0.81790E+00    0.81790E+00    0.81790E+00    0.81790E+00    0.81790E+00
  381     0.84470E+00    0.84470E+00    0.84470E+00    0.84470E+00    0.84470E+00
  382     0.43900E+00    0.43900E+00    0.43900E+00    0.43900E+00    0.43900E+00
  383     0.19160E+00    0.19160E+00    0.19160E+00    0.19160E+00    0.19160E+00
  384     0.82690E-01    0.82690E-01    0.82690E-01    0.82690E-01    0.82690E-01
  385    -0.93020E-01   -0.93020E-01   -0.93020E-01   -0.93020E-01   -0.93020E-01
  386     0.78460E-01    0.78460E-01    0.78460E-01    0.78460E-01    0.78460E-01
  387     0.30600E+00    0.30600E+00    0.30600E+00    0.30600E+00    0.30600E+00
  388     0.47540E+00    0.47540E+00    0.47540E+00    0.47540E+00    0.47540E+00
  389     0.68900E+00    0.68900E+00    0.68900E+00    0.68900E+00    0.68900E+00
  390     0.69810E+00    0.69810E+00    0.69810E+00    0.69810E+00    0.69810E+00
  391     0.10460E+01    0.10460E+01    0.10460E+01    0.10460E+01    0.10460E+01
  392     0.10170E+01    0.10170E+01    0.10170E+01    0.10170E+01    0.10170E+01
  393     0.80830E+00    0.80830E+00    0.80830E+00    0.80830E+00    0.80830E+00
  394     0.29540E+00    0.29540E+00    0.29540E+00    0.29540E+00    0.29540E+00
  395     0.24500E+00    0.24500E+00    0.24500E+00    0.24500E+00    0.24500E+00
  396    -0.42730E-01   -0.42730E-01   -0.42730E-01   -0.42730E-01   -0.42730E-01
  397    -0.40490E+00   -0.40490E+00   -0.40490E+00   -0.40490E+00   -0.40490E+00
  398     0.16300E+00    0.16300E+00    0.16300E+00    0.16300E+00    0.16300E+00
  399     0.52220E+00    0.52220E+00    0.52220E+00    0.52220E+00    0.52220E+00
  400     0.36650E+00    0.36650E+00    0.36650E+00    0.36650E+00    0.36650E+00
  401     0.74540E+00    0.74540E+00    0.74540E+00    0.74540E+00    0.74540E+00
  402     0.10840E+01    0.10840E+01    0.10840E+01    0.10840E+01    0.10840E+01
  403     0.82900E+00    0.82900E+00    0.82900E+00    0.82900E+00    0.82900E+00
  404     0.59960E+00    0.59960E+00    0.59960E+00    0.59960E+00    0.59960E+00
  405     0.93580E+00    0.93580E+00    0.93580E+00    0.93580E+00    0.93580E+00
  406     0.30420E+00    0.30420E+00    0.30420E+00    0.30420E+00    0.30420E+00
  407     0.48160E+00    0.48160E+00    0.48160E+00    0.48160E+00    0.48160E+00
  408    -0.27950E+00   -0.27950E+00   -0.27950E+00   -0.27950E+00   -0.27950E+00
  409     0.97520E-01    0.97520E-01    0.97520E-01    0.97520E-01    0.97520E-01
  410     0.48440E+00    0.48440E+00    0.48440E+00    0.48440E+00    0.48440E+00
  411     0.30810E+00    0.30810E+00    0.30810E+00    0.30810E+00    0.30810E+00
  412     0.55850E+00    0.55850E+00    0.55850E+00    0.55850E+00    0.55850E+00
  413     0.35720E+00    0.35720E+00    0.35720E+00    0.35720E+00    0.35720E+00
  414     0.88970E+00    0.88970E+00    0.88970E+00    0.88970E+00    0.88970E+00
  415     0.94330E+00    0.94330E+00    0.94330E+00    0.94330E+00    0.94330E+00
  416     0.80500E+00    0.80500E+00    0.80500E+00    0.80500E+00    0.80500E+00
  417     0.43830E+00    0.43830E+00    0.43830E+00    0.43830E+00    0.43830E+00
  418     0.84600E+00    0.84600E+00    0.84600E+00    0.84600E+00    0.84600E+00
  419    -0.44980E+00   -0.44980E+00   -0.44980E+00   -0.44980E+00   -0.44980E+00
  420    -0.10960E+01   -0.10960E+01   -0.10960E+01   -0.10960E+01   -0.10960E+01
  421    -0.49990E+00   -0.49990E+00   -0.49990E+00   -0.49990E+00   -0.49990E+00
  422     0.34770E+00    0.34770E+00    0.34770E+00    0.34770E+00    0.34770E+00
  423     0.59600E+00    0.59600E+00    0.59600E+00    0.59600E+00    0.59600E+00
  424     0.39520E+00    0.39520E+00    0.39520E+00    0.39520E+00    0.39520E+00
  425     0.56020E+00    0.56020E+00    0.56020E+00    0.56020E+00    0.56020E+00
  426     0.71840E+00    0.71840E+00    0.71840E+00    0.71840E+00    0.71840E+00
  427     0.78760E+00    0.78760E+00    0.78760E+00    0.78760E+00    0.78760E+00
  428     0.52000E+00    0.52000E+00    0.52000E+00    0.52000E+00    0.52000E+00
  429     0.51130E+00    0.51130E+00    0.51130E+00    0.51130E+00    0.51130E+00
  430     0.37130E+00    0.37130E+00    0.37130E+00    0.37130E+00    0.37130E+00
  431    -0.43730E-02   -0.43730E-02   -0.43730E-02   -0.43730E-02   -0.43730E-02
  432    -0.99060E+00   -0.99060E+00   -0.99060E+00   -0.99060E+00   -0.99060E+00
  433     0.24480E+00    0.24480E+00    0.24480E+00    0.24480E+00    0.24480E+00
  434     0.94370E-01    0.94370E-01    0.94370E-01    0.94370E-01    0.94370E-01
  435     0.52200E+00    0.52200E+00    0.52200E+00    0.52200E+00    0.52200E+00
  436     0.59280E+00    0.59280E+00    0.59280E+00    0.59280E+00    0.59280E+00
  437     0.61200E+00    0.61200E+00    0.61200E+00    0.61200E+00    0.61200E+00
  438     0.95230E+00    0.95230E+00    0.95230E+00    0.95230E+00    0.95230E+00
  439     0.89670E+00    0.89670E+00    0.89670E+00    0.89670E+00    0.89670E+00
  440     0.78860E+00    0.78860E+00    0.78860E+00    0.78860E+00    0.78860E+00
  441     0.84490E+00    0.84490E+00    0.84490E+00    0.84490E+00    0.84490E+00
  442     0.65440E+00    0.65440E+00    0.65440E+00    0.65440E+00    0.65440E+00
  443    -0.14850E+00   -0.14850E+00   -0.14850E+00   -0.14850E+00   -0.14850E+00
  444    -0.74500E+00   -0.74500E+00   -0.74500E+00   -0.74500E+00   -0.74500E+00
  445    -0.39850E+00   -0.39850E+00   -0.39850E+00   -0.39850E+00   -0.39850E+00
  446     0.32350E+00    0.32350E+00    0.32350E+00    0.32350E+00    0.32350E+00
  447     0.34760E+00    0.34760E+00    0.34760E+00    0.34760E+00    0.34760E+00
  448     0.46990E+00    0.46990E+00    0.46990E+00    0.46990E+00    0.46990E+00
  449     0.41870E+00    0.41870E+00    0.41870E+00    0.41870E+00    0.41870E+00
  450     0.10070E+01    0.10070E+01    0.10070E+01    0.10070E+01    0.10070E+01
  451     0.10660E+01    0.10660E+01    0.10660E+01    0.10660E+01    0.10660E+01
  452     0.86280E+00    0.86280E+00    0.86280E+00    0.86280E+00    0.86280E+00
  453     0.10200E+00    0.10200E+00    0.10200E+00    0.10200E+00    0.10200E+00
  454    -0.32110E-01   -0.32110E-01   -0.32110E-01   -0.32110E-01   -0.32110E-01
  455     0.13750E-01    0.13750E-01    0.13750E-01    0.13750E-01    0.13750E-01
  456    -0.16830E+00   -0.16830E+00   -0.16830E+00   -0.16830E+00   -0.16830E+00
  457     0.73320E-02    0.73320E-02    0.73320E-02    0.73320E-02    0.73320E-02
  458     0.10390E+00    0.10390E+00    0.10390E+00    0.10390E+00    0.10390E+00
  459     0.13640E+00    0.13640E+00    0.13640E+00    0.13640E+00    0.13640E+00
  460     0.37550E+00    0.37550E+00    0.37550E+00    0.37550E+00    0.37550E+00
  461     0.44210E+00    0.44210E+00    0.44210E+00    0.44210E+00    0.44210E+00
  462     0.66680E+00    0.66680E+00    0.66680E+00    0.66680E+00    0.66680E+00
  463     0.60220E+00    0.60220E+00    0.60220E+00    0.60220E+00    0.60220E+00
  464     0.99710E+00    0.99710E+00    0.99710E+00    0.99710E+00    0.99710E+00
  465     0.78320E+00    0.78320E+00    0.78320E+00    0.78320E+00    0.78320E+00
  466     0.41060E+00    0.41060E+00    0.41060E+00    0.41060E+00    0.41060E+00
  467    -0.27600E+00   -0.27600E+00   -0.27600E+00   -0.27600E+00   -0.27600E+00
  468    -0.22660E+00   -0.22660E+00   -0.22660E+00   -0.22660E+00   -0.22660E+00
  469     0.76510E-02    0.76510E-02    0.76510E-02    0.76510E-02    0.76510E-02
  470     0.11080E-01    0.11080E-01    0.11080E-01    0.11080E-01    0.11080E-01
  471     0.38330E+00    0.38330E+00    0.38330E+00    0.38330E+00    0.38330E+00
  472     0.50950E+00    0.50950E+00    0.50950E+00    0.50950E+00    0.50950E+00
  473     0.75100E+00    0.75100E+00    0.75100E+00    0.75100E+00    0.75100E+00
  474     0.79490E+00    0.79490E+00    0.79490E+00    0.79490E+00    0.79490E+00
  475     0.89470E+00    0.89470E+00    0.89470E+00    0.89470E+00    0.89470E+00
  476     0.58640E+00    0.58640E+00    0.58640E+00    0.58640E+00    0.58640E+00
  477     0.83420E+00    0.83420E+00    0.83420E+00    0.83420E+00    0.83420E+00
  478     0.48900E+00    0.48900E+00    0.48900E+00    0.48900E+00    0.48900E+00
  479    -0.33760E-02   -0.33760E-02   -0.33760E-02   -0.33760E-02   -0.33760E-02
  480    -0.61350E+00   -0.61350E+00   -0.61350E+00   -0.61350E+00   -0.61350E+00
  481    -0.69380E+00   -0.69380E+00   -0.69380E+00   -0.69380E+00   -0.69380E+00
  482     0.23670E+00    0.23670E+00    0.23670E+00    0.23670E+00    0.23670E+00
  483     0.71030E+00    0.71030E+00    0.71030E+00    0.71030E+00    0.71030E+00
  484     0.56490E+00    0.56490E+00    0.56490E+00    0.56490E+00    0.56490E+00
  485     0.48840E+00    0.48840E+00    0.48840E+00    0.48840E+00    0.48840E+00
  486     0.97770E+00    0.97770E+00    0.97770E+00    0.97770E+00    0.97770E+00
  487     0.81690E+00    0.81690E+00    0.81690E+00    0.81690E+00    0.81690E+00
  488     0.10780E+01    0.10780E+01    0.10780E+01    0.10780E+01    0.10780E+01
  489     0.70660E+00    0.70660E+00    0.70660E+00    0.70660E+00    0.70660E+00
  490     0.70620E+00    0.70620E+00    0.70620E+00    0.70620E+00    0.70620E+00
  491     0.25850E+00    0.25850E+00    0.25850E+00    0.25850E+00    0.25850E+00
  492    -0.75760E+00   -0.75760E+00   -0.75760E+00   -0.75760E+00   -0.75760E+00
  493    -0.35440E+00   -0.35440E+00   -0.35440E+00   -0.35440E+00   -0.35440E+00
  494    -0.99960E-01   -0.99960E-01   -0.99960E-01   -0.99960E-01   -0.99960E-01
  495     0.13820E+00    0.13820E+00    0.13820E+00    0.13820E+00    0.13820E+00
  496     0.28190E+00    0.28190E+00    0.28190E+00    0.28190E+00    0.28190E+00
  497     0.41180E+00    0.41180E+00    0.41180E+00    0.41180E+00    0.41180E+00
  498     0.72710E+00    0.72710E+00    0.72710E+00    0.72710E+00    0.72710E+00
  499     0.10390E+01    0.10390E+01    0.10390E+01    0.10390E+01    0.10390E+01
  500     0.66180E+00    0.66180E+00    0.66180E+00    0.66180E+00    0.66180E+00
  501     0.75400E+00    0.75400E+00    0.75400E+00    0.75400E+00    0.75400E+00
  502     0.56900E+00    0.56900E+00    0.56900E+00    0.56900E+00    0.56900E+00
  503     0.46090E+00    0.46090E+00    0.46090E+00    0.46090E+00    0.46090E+00
