# Supplementary material for: Unprecedented 2015/2016 Indo‐Pacific Heat Transfer Speeds Up Tropical Pacific Heat Recharge
Source: Geophys Res Lett. 2018 Apr 6;45(7):3274–84. doi: 10.1002/2018GL077106 (PMC5993239; doi:10.1002/2018GL077106)
Supplement: Supplementary file 3 — Data Set S2 [file GRL-45-3274-s003.txt]

 ORAS4 Pacific 30S full-depth heat transport in PW (5 members beginning in 1975/01)
    0     0.88460E-01    0.88460E-01    0.88460E-01    0.88460E-01    0.88460E-01
    1     0.20350E+00    0.20350E+00    0.20350E+00    0.20350E+00    0.20350E+00
    2     0.28560E+00    0.28560E+00    0.28560E+00    0.28560E+00    0.28560E+00
    3     0.16630E+00    0.16630E+00    0.16630E+00    0.16630E+00    0.16630E+00
    4    -0.54830E+00   -0.54830E+00   -0.54830E+00   -0.54830E+00   -0.54830E+00
    5    -0.12180E+01   -0.12180E+01   -0.12180E+01   -0.12180E+01   -0.12180E+01
    6    -0.82740E+00   -0.82740E+00   -0.82740E+00   -0.82740E+00   -0.82740E+00
    7    -0.50130E+00   -0.50130E+00   -0.50130E+00   -0.50130E+00   -0.50130E+00
    8    -0.34020E+00   -0.34020E+00   -0.34020E+00   -0.34020E+00   -0.34020E+00
    9    -0.21400E+00   -0.21400E+00   -0.21400E+00   -0.21400E+00   -0.21400E+00
   10    -0.18010E+00   -0.18010E+00   -0.18010E+00   -0.18010E+00   -0.18010E+00
   11     0.34650E-01    0.34650E-01    0.34650E-01    0.34650E-01    0.34650E-01
   12     0.25880E+00    0.25880E+00    0.25880E+00    0.25880E+00    0.25880E+00
   13     0.52010E+00    0.52010E+00    0.52010E+00    0.52010E+00    0.52010E+00
   14     0.58370E+00    0.58370E+00    0.58370E+00    0.58370E+00    0.58370E+00
   15     0.26210E+00    0.26210E+00    0.26210E+00    0.26210E+00    0.26210E+00
   16    -0.50730E+00   -0.50730E+00   -0.50730E+00   -0.50730E+00   -0.50730E+00
   17    -0.75000E+00   -0.75000E+00   -0.75000E+00   -0.75000E+00   -0.75000E+00
   18    -0.95250E+00   -0.95250E+00   -0.95250E+00   -0.95250E+00   -0.95250E+00
   19    -0.92910E+00   -0.92910E+00   -0.92910E+00   -0.92910E+00   -0.92910E+00
   20    -0.86930E+00   -0.86930E+00   -0.86930E+00   -0.86930E+00   -0.86930E+00
   21    -0.62280E+00   -0.62280E+00   -0.62280E+00   -0.62280E+00   -0.62280E+00
   22    -0.14850E+00   -0.14850E+00   -0.14850E+00   -0.14850E+00   -0.14850E+00
   23    -0.14050E+00   -0.14050E+00   -0.14050E+00   -0.14050E+00   -0.14050E+00
   24     0.46200E-01    0.46200E-01    0.46200E-01    0.46200E-01    0.46200E-01
   25     0.40330E+00    0.40330E+00    0.40330E+00    0.40330E+00    0.40330E+00
   26     0.34810E+00    0.34810E+00    0.34810E+00    0.34810E+00    0.34810E+00
   27    -0.31050E+00   -0.31050E+00   -0.31050E+00   -0.31050E+00   -0.31050E+00
   28    -0.45380E+00   -0.45380E+00   -0.45380E+00   -0.45380E+00   -0.45380E+00
   29    -0.10320E+01   -0.10320E+01   -0.10320E+01   -0.10320E+01   -0.10320E+01
   30    -0.52440E+00   -0.52440E+00   -0.52440E+00   -0.52440E+00   -0.52440E+00
   31    -0.63320E+00   -0.63320E+00   -0.63320E+00   -0.63320E+00   -0.63320E+00
   32    -0.87490E+00   -0.87490E+00   -0.87490E+00   -0.87490E+00   -0.87490E+00
   33    -0.51790E+00   -0.51790E+00   -0.51790E+00   -0.51790E+00   -0.51790E+00
   34     0.27360E-02    0.27360E-02    0.27360E-02    0.27360E-02    0.27360E-02
   35     0.19050E+00    0.19050E+00    0.19050E+00    0.19050E+00    0.19050E+00
   36     0.46290E+00    0.46290E+00    0.46290E+00    0.46290E+00    0.46290E+00
   37     0.41770E+00    0.41770E+00    0.41770E+00    0.41770E+00    0.41770E+00
   38     0.40930E+00    0.40930E+00    0.40930E+00    0.40930E+00    0.40930E+00
   39    -0.17220E+00   -0.17220E+00   -0.17220E+00   -0.17220E+00   -0.17220E+00
   40    -0.60550E+00   -0.60550E+00   -0.60550E+00   -0.60550E+00   -0.60550E+00
   41    -0.88020E+00   -0.88020E+00   -0.88020E+00   -0.88020E+00   -0.88020E+00
   42    -0.14150E+01   -0.14150E+01   -0.14150E+01   -0.14150E+01   -0.14150E+01
   43    -0.51830E+00   -0.51830E+00   -0.51830E+00   -0.51830E+00   -0.51830E+00
   44    -0.44300E+00   -0.44300E+00   -0.44300E+00   -0.44300E+00   -0.44300E+00
   45    -0.34230E+00   -0.34230E+00   -0.34230E+00   -0.34230E+00   -0.34230E+00
   46     0.10080E+00    0.10080E+00    0.10080E+00    0.10080E+00    0.10080E+00
   47     0.14300E+00    0.14300E+00    0.14300E+00    0.14300E+00    0.14300E+00
   48     0.50740E+00    0.50740E+00    0.50740E+00    0.50740E+00    0.50740E+00
   49     0.41600E+00    0.41600E+00    0.41600E+00    0.41600E+00    0.41600E+00
   50     0.39200E+00    0.39200E+00    0.39200E+00    0.39200E+00    0.39200E+00
   51    -0.23880E-01   -0.23880E-01   -0.23880E-01   -0.23880E-01   -0.23880E-01
   52    -0.51330E+00   -0.51330E+00   -0.51330E+00   -0.51330E+00   -0.51330E+00
   53    -0.34210E+00   -0.34210E+00   -0.34210E+00   -0.34210E+00   -0.34210E+00
   54    -0.96430E+00   -0.96430E+00   -0.96430E+00   -0.96430E+00   -0.96430E+00
   55    -0.10180E+01   -0.10180E+01   -0.10180E+01   -0.10180E+01   -0.10180E+01
   56    -0.32080E+00   -0.32080E+00   -0.32080E+00   -0.32080E+00   -0.32080E+00
   57    -0.56380E-01   -0.56380E-01   -0.56380E-01   -0.56380E-01   -0.56380E-01
   58    -0.23730E+00   -0.23730E+00   -0.23730E+00   -0.23730E+00   -0.23730E+00
   59     0.11990E-01    0.11990E-01    0.11990E-01    0.11990E-01    0.11990E-01
   60     0.14950E+00    0.14950E+00    0.14950E+00    0.14950E+00    0.14950E+00
   61     0.28150E+00    0.28150E+00    0.28150E+00    0.28150E+00    0.28150E+00
   62     0.87250E-01    0.87250E-01    0.87250E-01    0.87250E-01    0.87250E-01
   63    -0.36630E+00   -0.36630E+00   -0.36630E+00   -0.36630E+00   -0.36630E+00
   64    -0.35580E+00   -0.35580E+00   -0.35580E+00   -0.35580E+00   -0.35580E+00
   65    -0.10850E+01   -0.10850E+01   -0.10850E+01   -0.10850E+01   -0.10850E+01
   66    -0.12760E+01   -0.12760E+01   -0.12760E+01   -0.12760E+01   -0.12760E+01
   67    -0.81540E+00   -0.81540E+00   -0.81540E+00   -0.81540E+00   -0.81540E+00
   68    -0.73930E+00   -0.73930E+00   -0.73930E+00   -0.73930E+00   -0.73930E+00
   69    -0.12200E+00   -0.12200E+00   -0.12200E+00   -0.12200E+00   -0.12200E+00
   70    -0.27640E+00   -0.27640E+00   -0.27640E+00   -0.27640E+00   -0.27640E+00
   71    -0.10780E+00   -0.10780E+00   -0.10780E+00   -0.10780E+00   -0.10780E+00
   72     0.41900E+00    0.41900E+00    0.41900E+00    0.41900E+00    0.41900E+00
   73     0.70010E+00    0.70010E+00    0.70010E+00    0.70010E+00    0.70010E+00
   74     0.31700E+00    0.31700E+00    0.31700E+00    0.31700E+00    0.31700E+00
   75    -0.22330E+00   -0.22330E+00   -0.22330E+00   -0.22330E+00   -0.22330E+00
   76    -0.87430E+00   -0.87430E+00   -0.87430E+00   -0.87430E+00   -0.87430E+00
   77    -0.53790E+00   -0.53790E+00   -0.53790E+00   -0.53790E+00   -0.53790E+00
   78    -0.89780E+00   -0.89780E+00   -0.89780E+00   -0.89780E+00   -0.89780E+00
   79    -0.10100E+01   -0.10100E+01   -0.10100E+01   -0.10100E+01   -0.10100E+01
   80    -0.80510E+00   -0.80510E+00   -0.80510E+00   -0.80510E+00   -0.80510E+00
   81    -0.29120E+00   -0.29120E+00   -0.29120E+00   -0.29120E+00   -0.29120E+00
   82     0.15340E+00    0.15340E+00    0.15340E+00    0.15340E+00    0.15340E+00
   83     0.25030E+00    0.25030E+00    0.25030E+00    0.25030E+00    0.25030E+00
   84     0.18610E+00    0.18610E+00    0.18610E+00    0.18610E+00    0.18610E+00
   85     0.28280E+00    0.28280E+00    0.28280E+00    0.28280E+00    0.28280E+00
   86     0.40920E+00    0.40920E+00    0.40920E+00    0.40920E+00    0.40920E+00
   87    -0.13110E+00   -0.13110E+00   -0.13110E+00   -0.13110E+00   -0.13110E+00
   88    -0.64080E+00   -0.64080E+00   -0.64080E+00   -0.64080E+00   -0.64080E+00
   89    -0.81890E+00   -0.81890E+00   -0.81890E+00   -0.81890E+00   -0.81890E+00
   90    -0.77940E+00   -0.77940E+00   -0.77940E+00   -0.77940E+00   -0.77940E+00
   91    -0.52030E+00   -0.52030E+00   -0.52030E+00   -0.52030E+00   -0.52030E+00
   92    -0.53610E+00   -0.53610E+00   -0.53610E+00   -0.53610E+00   -0.53610E+00
   93    -0.50140E+00   -0.50140E+00   -0.50140E+00   -0.50140E+00   -0.50140E+00
   94     0.41710E+00    0.41710E+00    0.41710E+00    0.41710E+00    0.41710E+00
   95     0.34800E+00    0.34800E+00    0.34800E+00    0.34800E+00    0.34800E+00
   96     0.15330E+00    0.15330E+00    0.15330E+00    0.15330E+00    0.15330E+00
   97     0.13420E+00    0.13420E+00    0.13420E+00    0.13420E+00    0.13420E+00
   98     0.43420E+00    0.43420E+00    0.43420E+00    0.43420E+00    0.43420E+00
   99     0.38880E-01    0.38880E-01    0.38880E-01    0.38880E-01    0.38880E-01
  100    -0.52820E-01   -0.52820E-01   -0.52820E-01   -0.52820E-01   -0.52820E-01
  101    -0.40490E+00   -0.40490E+00   -0.40490E+00   -0.40490E+00   -0.40490E+00
  102    -0.36640E+00   -0.36640E+00   -0.36640E+00   -0.36640E+00   -0.36640E+00
  103    -0.56440E+00   -0.56440E+00   -0.56440E+00   -0.56440E+00   -0.56440E+00
  104    -0.59500E+00   -0.59500E+00   -0.59500E+00   -0.59500E+00   -0.59500E+00
  105    -0.68900E-01   -0.68900E-01   -0.68900E-01   -0.68900E-01   -0.68900E-01
  106     0.10550E+00    0.10550E+00    0.10550E+00    0.10550E+00    0.10550E+00
  107     0.39140E-01    0.39140E-01    0.39140E-01    0.39140E-01    0.39140E-01
  108     0.47810E-01    0.47810E-01    0.47810E-01    0.47810E-01    0.47810E-01
  109     0.47140E+00    0.47140E+00    0.47140E+00    0.47140E+00    0.47140E+00
  110     0.31820E+00    0.31820E+00    0.31820E+00    0.31820E+00    0.31820E+00
  111    -0.73170E-01   -0.73170E-01   -0.73170E-01   -0.73170E-01   -0.73170E-01
  112     0.87550E-01    0.87550E-01    0.87550E-01    0.87550E-01    0.87550E-01
  113    -0.28270E+00   -0.28270E+00   -0.28270E+00   -0.28270E+00   -0.28270E+00
  114    -0.64200E+00   -0.64200E+00   -0.64200E+00   -0.64200E+00   -0.64200E+00
  115    -0.37830E+00   -0.37830E+00   -0.37830E+00   -0.37830E+00   -0.37830E+00
  116    -0.86020E+00   -0.86020E+00   -0.86020E+00   -0.86020E+00   -0.86020E+00
  117    -0.33380E+00   -0.33380E+00   -0.33380E+00   -0.33380E+00   -0.33380E+00
  118     0.10280E+00    0.10280E+00    0.10280E+00    0.10280E+00    0.10280E+00
  119     0.36030E+00    0.36030E+00    0.36030E+00    0.36030E+00    0.36030E+00
  120    -0.50360E-01   -0.50360E-01   -0.50360E-01   -0.50360E-01   -0.50360E-01
  121     0.37900E+00    0.37900E+00    0.37900E+00    0.37900E+00    0.37900E+00
  122     0.37590E+00    0.37590E+00    0.37590E+00    0.37590E+00    0.37590E+00
  123     0.39540E+00    0.39540E+00    0.39540E+00    0.39540E+00    0.39540E+00
  124    -0.31060E+00   -0.31060E+00   -0.31060E+00   -0.31060E+00   -0.31060E+00
  125    -0.70360E+00   -0.70360E+00   -0.70360E+00   -0.70360E+00   -0.70360E+00
  126    -0.94090E+00   -0.94090E+00   -0.94090E+00   -0.94090E+00   -0.94090E+00
  127    -0.58150E+00   -0.58150E+00   -0.58150E+00   -0.58150E+00   -0.58150E+00
  128    -0.31260E+00   -0.31260E+00   -0.31260E+00   -0.31260E+00   -0.31260E+00
  129    -0.34900E+00   -0.34900E+00   -0.34900E+00   -0.34900E+00   -0.34900E+00
  130     0.27700E-01    0.27700E-01    0.27700E-01    0.27700E-01    0.27700E-01
  131     0.16460E+00    0.16460E+00    0.16460E+00    0.16460E+00    0.16460E+00
  132     0.36590E+00    0.36590E+00    0.36590E+00    0.36590E+00    0.36590E+00
  133     0.88920E-01    0.88920E-01    0.88920E-01    0.88920E-01    0.88920E-01
  134     0.64450E-01    0.64450E-01    0.64450E-01    0.64450E-01    0.64450E-01
  135    -0.10560E+00   -0.10560E+00   -0.10560E+00   -0.10560E+00   -0.10560E+00
  136    -0.58620E+00   -0.58620E+00   -0.58620E+00   -0.58620E+00   -0.58620E+00
  137    -0.77200E+00   -0.77200E+00   -0.77200E+00   -0.77200E+00   -0.77200E+00
  138    -0.11310E+01   -0.11310E+01   -0.11310E+01   -0.11310E+01   -0.11310E+01
  139    -0.57390E+00   -0.57390E+00   -0.57390E+00   -0.57390E+00   -0.57390E+00
  140    -0.77430E+00   -0.77430E+00   -0.77430E+00   -0.77430E+00   -0.77430E+00
  141    -0.55390E+00   -0.55390E+00   -0.55390E+00   -0.55390E+00   -0.55390E+00
  142    -0.11130E+00   -0.11130E+00   -0.11130E+00   -0.11130E+00   -0.11130E+00
  143     0.30970E+00    0.30970E+00    0.30970E+00    0.30970E+00    0.30970E+00
  144     0.39260E+00    0.39260E+00    0.39260E+00    0.39260E+00    0.39260E+00
  145     0.22090E+00    0.22090E+00    0.22090E+00    0.22090E+00    0.22090E+00
  146    -0.31110E+00   -0.31110E+00   -0.31110E+00   -0.31110E+00   -0.31110E+00
  147     0.45500E-01    0.45500E-01    0.45500E-01    0.45500E-01    0.45500E-01
  148    -0.70330E-02   -0.70330E-02   -0.70330E-02   -0.70330E-02   -0.70330E-02
  149    -0.55990E+00   -0.55990E+00   -0.55990E+00   -0.55990E+00   -0.55990E+00
  150    -0.12090E+01   -0.12090E+01   -0.12090E+01   -0.12090E+01   -0.12090E+01
  151    -0.54920E+00   -0.54920E+00   -0.54920E+00   -0.54920E+00   -0.54920E+00
  152    -0.10440E+01   -0.10440E+01   -0.10440E+01   -0.10440E+01   -0.10440E+01
  153    -0.33170E+00   -0.33170E+00   -0.33170E+00   -0.33170E+00   -0.33170E+00
  154    -0.15640E-01   -0.15640E-01   -0.15640E-01   -0.15640E-01   -0.15640E-01
  155     0.19720E+00    0.19720E+00    0.19720E+00    0.19720E+00    0.19720E+00
  156     0.39090E+00    0.39090E+00    0.39090E+00    0.39090E+00    0.39090E+00
  157     0.27050E+00    0.27050E+00    0.27050E+00    0.27050E+00    0.27050E+00
  158     0.24210E+00    0.24210E+00    0.24210E+00    0.24210E+00    0.24210E+00
  159     0.40210E+00    0.40210E+00    0.40210E+00    0.40210E+00    0.40210E+00
  160    -0.25690E+00   -0.25690E+00   -0.25690E+00   -0.25690E+00   -0.25690E+00
  161    -0.48140E+00   -0.48140E+00   -0.48140E+00   -0.48140E+00   -0.48140E+00
  162    -0.70070E+00   -0.70070E+00   -0.70070E+00   -0.70070E+00   -0.70070E+00
  163    -0.73040E+00   -0.73040E+00   -0.73040E+00   -0.73040E+00   -0.73040E+00
  164    -0.30770E+00   -0.30770E+00   -0.30770E+00   -0.30770E+00   -0.30770E+00
  165    -0.44680E+00   -0.44680E+00   -0.44680E+00   -0.44680E+00   -0.44680E+00
  166     0.14320E-01    0.14320E-01    0.14320E-01    0.14320E-01    0.14320E-01
  167     0.27740E+00    0.27740E+00    0.27740E+00    0.27740E+00    0.27740E+00
  168     0.12860E+00    0.12860E+00    0.12860E+00    0.12860E+00    0.12860E+00
  169     0.17770E+00    0.17770E+00    0.17770E+00    0.17770E+00    0.17770E+00
  170     0.37090E+00    0.37090E+00    0.37090E+00    0.37090E+00    0.37090E+00
  171     0.25570E+00    0.25570E+00    0.25570E+00    0.25570E+00    0.25570E+00
  172    -0.32280E+00   -0.32280E+00   -0.32280E+00   -0.32280E+00   -0.32280E+00
  173    -0.46530E+00   -0.46530E+00   -0.46530E+00   -0.46530E+00   -0.46530E+00
  174    -0.90420E+00   -0.90420E+00   -0.90420E+00   -0.90420E+00   -0.90420E+00
  175    -0.10370E+01   -0.10370E+01   -0.10370E+01   -0.10370E+01   -0.10370E+01
  176    -0.52240E+00   -0.52240E+00   -0.52240E+00   -0.52240E+00   -0.52240E+00
  177    -0.41570E+00   -0.41570E+00   -0.41570E+00   -0.41570E+00   -0.41570E+00
  178     0.11680E+00    0.11680E+00    0.11680E+00    0.11680E+00    0.11680E+00
  179     0.64450E-01    0.64450E-01    0.64450E-01    0.64450E-01    0.64450E-01
  180     0.32680E+00    0.32680E+00    0.32680E+00    0.32680E+00    0.32680E+00
  181     0.44510E+00    0.44510E+00    0.44510E+00    0.44510E+00    0.44510E+00
  182     0.29480E+00    0.29480E+00    0.29480E+00    0.29480E+00    0.29480E+00
  183    -0.26570E+00   -0.26570E+00   -0.26570E+00   -0.26570E+00   -0.26570E+00
  184    -0.35760E+00   -0.35760E+00   -0.35760E+00   -0.35760E+00   -0.35760E+00
  185    -0.10040E+01   -0.10040E+01   -0.10040E+01   -0.10040E+01   -0.10040E+01
  186    -0.12440E+01   -0.12440E+01   -0.12440E+01   -0.12440E+01   -0.12440E+01
  187    -0.13150E+01   -0.13150E+01   -0.13150E+01   -0.13150E+01   -0.13150E+01
  188    -0.73080E+00   -0.73080E+00   -0.73080E+00   -0.73080E+00   -0.73080E+00
  189    -0.24930E+00   -0.24930E+00   -0.24930E+00   -0.24930E+00   -0.24930E+00
  190    -0.46420E-01   -0.46420E-01   -0.46420E-01   -0.46420E-01   -0.46420E-01
  191     0.16490E+00    0.16490E+00    0.16490E+00    0.16490E+00    0.16490E+00
  192     0.18820E+00    0.18820E+00    0.18820E+00    0.18820E+00    0.18820E+00
  193     0.40210E+00    0.40210E+00    0.40210E+00    0.40210E+00    0.40210E+00
  194    -0.63400E-01   -0.63400E-01   -0.63400E-01   -0.63400E-01   -0.63400E-01
  195    -0.17720E+00   -0.17720E+00   -0.17720E+00   -0.17720E+00   -0.17720E+00
  196    -0.74610E+00   -0.74610E+00   -0.74610E+00   -0.74610E+00   -0.74610E+00
  197    -0.97940E+00   -0.97940E+00   -0.97940E+00   -0.97940E+00   -0.97940E+00
  198    -0.85460E+00   -0.85460E+00   -0.85460E+00   -0.85460E+00   -0.85460E+00
  199    -0.61330E+00   -0.61330E+00   -0.61330E+00   -0.61330E+00   -0.61330E+00
  200    -0.82170E+00   -0.82170E+00   -0.82170E+00   -0.82170E+00   -0.82170E+00
  201    -0.38640E+00   -0.38640E+00   -0.38640E+00   -0.38640E+00   -0.38640E+00
  202    -0.27940E+00   -0.27940E+00   -0.27940E+00   -0.27940E+00   -0.27940E+00
  203     0.14440E+00    0.14440E+00    0.14440E+00    0.14440E+00    0.14440E+00
  204     0.42860E+00    0.42860E+00    0.42860E+00    0.42860E+00    0.42860E+00
  205     0.26580E+00    0.26580E+00    0.26580E+00    0.26580E+00    0.26580E+00
  206     0.22090E+00    0.22090E+00    0.22090E+00    0.22090E+00    0.22090E+00
  207    -0.38310E-01   -0.38310E-01   -0.38310E-01   -0.38310E-01   -0.38310E-01
  208    -0.66780E+00   -0.66780E+00   -0.66780E+00   -0.66780E+00   -0.66780E+00
  209    -0.76480E+00   -0.76480E+00   -0.76480E+00   -0.76480E+00   -0.76480E+00
  210    -0.77070E+00   -0.77070E+00   -0.77070E+00   -0.77070E+00   -0.77070E+00
  211    -0.11130E+01   -0.11130E+01   -0.11130E+01   -0.11130E+01   -0.11130E+01
  212    -0.93430E+00   -0.93430E+00   -0.93430E+00   -0.93430E+00   -0.93430E+00
  213    -0.97630E-01   -0.97630E-01   -0.97630E-01   -0.97630E-01   -0.97630E-01
  214    -0.20510E+00   -0.20510E+00   -0.20510E+00   -0.20510E+00   -0.20510E+00
  215     0.38190E-01    0.38190E-01    0.38190E-01    0.38190E-01    0.38190E-01
  216     0.68330E-01    0.68330E-01    0.68330E-01    0.68330E-01    0.68330E-01
  217     0.42200E+00    0.42200E+00    0.42200E+00    0.42200E+00    0.42200E+00
  218     0.80400E-02    0.80400E-02    0.80400E-02    0.80400E-02    0.80400E-02
  219    -0.24530E+00   -0.24530E+00   -0.24530E+00   -0.24530E+00   -0.24530E+00
  220    -0.52560E+00   -0.52560E+00   -0.52560E+00   -0.52560E+00   -0.52560E+00
  221    -0.59370E+00   -0.59370E+00   -0.59370E+00   -0.59370E+00   -0.59370E+00
  222    -0.25720E+00   -0.25720E+00   -0.25720E+00   -0.25720E+00   -0.25720E+00
  223    -0.85980E+00   -0.85980E+00   -0.85980E+00   -0.85980E+00   -0.85980E+00
  224    -0.54040E+00   -0.54040E+00   -0.54040E+00   -0.54040E+00   -0.54040E+00
  225    -0.30480E+00   -0.30480E+00   -0.30480E+00   -0.30480E+00   -0.30480E+00
  226    -0.24890E+00   -0.24890E+00   -0.24890E+00   -0.24890E+00   -0.24890E+00
  227     0.25220E+00    0.25220E+00    0.25220E+00    0.25220E+00    0.25220E+00
  228     0.32000E+00    0.32000E+00    0.32000E+00    0.32000E+00    0.32000E+00
  229     0.75480E+00    0.75480E+00    0.75480E+00    0.75480E+00    0.75480E+00
  230    -0.10020E+00   -0.10020E+00   -0.10020E+00   -0.10020E+00   -0.10020E+00
  231     0.11310E+00    0.11310E+00    0.11310E+00    0.11310E+00    0.11310E+00
  232    -0.77520E+00   -0.77520E+00   -0.77520E+00   -0.77520E+00   -0.77520E+00
  233    -0.11020E+01   -0.11020E+01   -0.11020E+01   -0.11020E+01   -0.11020E+01
  234    -0.73480E+00   -0.73480E+00   -0.73480E+00   -0.73480E+00   -0.73480E+00
  235    -0.39880E+00   -0.39880E+00   -0.39880E+00   -0.39880E+00   -0.39880E+00
  236    -0.11640E+01   -0.11640E+01   -0.11640E+01   -0.11640E+01   -0.11640E+01
  237    -0.45920E+00   -0.45920E+00   -0.45920E+00   -0.45920E+00   -0.45920E+00
  238     0.31300E-01    0.31300E-01    0.31300E-01    0.31300E-01    0.31300E-01
  239     0.29020E+00    0.29020E+00    0.29020E+00    0.29020E+00    0.29020E+00
  240     0.47320E+00    0.47320E+00    0.47320E+00    0.47320E+00    0.47320E+00
  241     0.26330E+00    0.26330E+00    0.26330E+00    0.26330E+00    0.26330E+00
  242     0.18690E+00    0.18690E+00    0.18690E+00    0.18690E+00    0.18690E+00
  243     0.83650E-01    0.83650E-01    0.83650E-01    0.83650E-01    0.83650E-01
  244    -0.22970E+00   -0.22970E+00   -0.22970E+00   -0.22970E+00   -0.22970E+00
  245    -0.13390E+01   -0.13390E+01   -0.13390E+01   -0.13390E+01   -0.13390E+01
  246    -0.10800E+01   -0.10800E+01   -0.10800E+01   -0.10800E+01   -0.10800E+01
  247    -0.80820E+00   -0.80820E+00   -0.80820E+00   -0.80820E+00   -0.80820E+00
  248    -0.51320E+00   -0.51320E+00   -0.51320E+00   -0.51320E+00   -0.51320E+00
  249    -0.31610E+00   -0.31610E+00   -0.31610E+00   -0.31610E+00   -0.31610E+00
  250     0.11520E+00    0.11520E+00    0.11520E+00    0.11520E+00    0.11520E+00
  251     0.27680E+00    0.27680E+00    0.27680E+00    0.27680E+00    0.27680E+00
  252     0.45110E+00    0.45110E+00    0.45110E+00    0.45110E+00    0.45110E+00
  253     0.37470E+00    0.37470E+00    0.37470E+00    0.37470E+00    0.37470E+00
  254     0.22040E+00    0.22040E+00    0.22040E+00    0.22040E+00    0.22040E+00
  255     0.20830E-02    0.20830E-02    0.20830E-02    0.20830E-02    0.20830E-02
  256    -0.32440E+00   -0.32440E+00   -0.32440E+00   -0.32440E+00   -0.32440E+00
  257    -0.70650E+00   -0.70650E+00   -0.70650E+00   -0.70650E+00   -0.70650E+00
  258    -0.11450E+01   -0.11450E+01   -0.11450E+01   -0.11450E+01   -0.11450E+01
  259    -0.11780E+01   -0.11780E+01   -0.11780E+01   -0.11780E+01   -0.11780E+01
  260    -0.28710E+00   -0.28710E+00   -0.28710E+00   -0.28710E+00   -0.28710E+00
  261    -0.22060E+00   -0.22060E+00   -0.22060E+00   -0.22060E+00   -0.22060E+00
  262    -0.44700E+00   -0.44700E+00   -0.44700E+00   -0.44700E+00   -0.44700E+00
  263     0.15730E+00    0.15730E+00    0.15730E+00    0.15730E+00    0.15730E+00
  264     0.39410E+00    0.39410E+00    0.39410E+00    0.39410E+00    0.39410E+00
  265     0.39070E+00    0.39070E+00    0.39070E+00    0.39070E+00    0.39070E+00
  266     0.47060E+00    0.47060E+00    0.47060E+00    0.47060E+00    0.47060E+00
  267    -0.30820E+00   -0.30820E+00   -0.30820E+00   -0.30820E+00   -0.30820E+00
  268    -0.39440E+00   -0.39440E+00   -0.39440E+00   -0.39440E+00   -0.39440E+00
  269    -0.65730E+00   -0.65730E+00   -0.65730E+00   -0.65730E+00   -0.65730E+00
  270    -0.90420E+00   -0.90420E+00   -0.90420E+00   -0.90420E+00   -0.90420E+00
  271    -0.10600E+01   -0.10600E+01   -0.10600E+01   -0.10600E+01   -0.10600E+01
  272    -0.63840E+00   -0.63840E+00   -0.63840E+00   -0.63840E+00   -0.63840E+00
  273    -0.33860E+00   -0.33860E+00   -0.33860E+00   -0.33860E+00   -0.33860E+00
  274    -0.81300E-01   -0.81300E-01   -0.81300E-01   -0.81300E-01   -0.81300E-01
  275     0.47670E+00    0.47670E+00    0.47670E+00    0.47670E+00    0.47670E+00
  276     0.77300E+00    0.77300E+00    0.77300E+00    0.77300E+00    0.77300E+00
  277     0.43070E+00    0.43070E+00    0.43070E+00    0.43070E+00    0.43070E+00
  278     0.20850E+00    0.20850E+00    0.20850E+00    0.20850E+00    0.20850E+00
  279    -0.87750E-01   -0.87750E-01   -0.87750E-01   -0.87750E-01   -0.87750E-01
  280    -0.10190E+01   -0.10190E+01   -0.10190E+01   -0.10190E+01   -0.10190E+01
  281    -0.45310E+00   -0.45310E+00   -0.45310E+00   -0.45310E+00   -0.45310E+00
  282    -0.35710E+00   -0.35710E+00   -0.35710E+00   -0.35710E+00   -0.35710E+00
  283    -0.30790E+00   -0.30790E+00   -0.30790E+00   -0.30790E+00   -0.30790E+00
  284    -0.52610E+00   -0.52610E+00   -0.52610E+00   -0.52610E+00   -0.52610E+00
  285    -0.37360E+00   -0.37360E+00   -0.37360E+00   -0.37360E+00   -0.37360E+00
  286    -0.24240E-01   -0.24240E-01   -0.24240E-01   -0.24240E-01   -0.24240E-01
  287     0.64170E-01    0.64170E-01    0.64170E-01    0.64170E-01    0.64170E-01
  288     0.40200E+00    0.40200E+00    0.40200E+00    0.40200E+00    0.40200E+00
  289     0.82140E+00    0.82140E+00    0.82140E+00    0.82140E+00    0.82140E+00
  290     0.19960E+00    0.19960E+00    0.19960E+00    0.19960E+00    0.19960E+00
  291    -0.27750E+00   -0.27750E+00   -0.27750E+00   -0.27750E+00   -0.27750E+00
  292    -0.15170E+00   -0.15170E+00   -0.15170E+00   -0.15170E+00   -0.15170E+00
  293    -0.81660E+00   -0.81660E+00   -0.81660E+00   -0.81660E+00   -0.81660E+00
  294    -0.10000E+01   -0.10000E+01   -0.10000E+01   -0.10000E+01   -0.10000E+01
  295    -0.10320E+01   -0.10320E+01   -0.10320E+01   -0.10320E+01   -0.10320E+01
  296    -0.48260E+00   -0.48260E+00   -0.48260E+00   -0.48260E+00   -0.48260E+00
  297    -0.22300E+00   -0.22300E+00   -0.22300E+00   -0.22300E+00   -0.22300E+00
  298    -0.22800E+00   -0.22800E+00   -0.22800E+00   -0.22800E+00   -0.22800E+00
  299    -0.13490E+00   -0.13490E+00   -0.13490E+00   -0.13490E+00   -0.13490E+00
  300    -0.40910E-01   -0.40910E-01   -0.40910E-01   -0.40910E-01   -0.40910E-01
  301     0.20960E+00    0.20960E+00    0.20960E+00    0.20960E+00    0.20960E+00
  302     0.28500E+00    0.28500E+00    0.28500E+00    0.28500E+00    0.28500E+00
  303     0.27110E+00    0.27110E+00    0.27110E+00    0.27110E+00    0.27110E+00
  304    -0.35400E+00   -0.35400E+00   -0.35400E+00   -0.35400E+00   -0.35400E+00
  305    -0.10130E+01   -0.10130E+01   -0.10130E+01   -0.10130E+01   -0.10130E+01
  306    -0.62570E+00   -0.62570E+00   -0.62570E+00   -0.62570E+00   -0.62570E+00
  307    -0.10950E+01   -0.10950E+01   -0.10950E+01   -0.10950E+01   -0.10950E+01
  308    -0.95440E+00   -0.95440E+00   -0.95440E+00   -0.95440E+00   -0.95440E+00
  309    -0.45450E+00   -0.45450E+00   -0.45450E+00   -0.45450E+00   -0.45450E+00
  310    -0.35650E+00   -0.35650E+00   -0.35650E+00   -0.35650E+00   -0.35650E+00
  311     0.51370E-01    0.51370E-01    0.51370E-01    0.51370E-01    0.51370E-01
  312     0.21790E-01    0.21790E-01    0.21790E-01    0.21790E-01    0.21790E-01
  313     0.67680E+00    0.67680E+00    0.67680E+00    0.67680E+00    0.67680E+00
  314     0.28440E+00    0.28440E+00    0.28440E+00    0.28440E+00    0.28440E+00
  315     0.16940E+00    0.16940E+00    0.16940E+00    0.16940E+00    0.16940E+00
  316    -0.37450E+00   -0.37450E+00   -0.37450E+00   -0.37450E+00   -0.37450E+00
  317    -0.55810E+00   -0.55810E+00   -0.55810E+00   -0.55810E+00   -0.55810E+00
  318    -0.11610E+01   -0.11610E+01   -0.11610E+01   -0.11610E+01   -0.11610E+01
  319    -0.87930E+00   -0.87930E+00   -0.87930E+00   -0.87930E+00   -0.87930E+00
  320    -0.44330E+00   -0.44330E+00   -0.44330E+00   -0.44330E+00   -0.44330E+00
  321    -0.29200E+00   -0.29200E+00   -0.29200E+00   -0.29200E+00   -0.29200E+00
  322    -0.42900E-01   -0.42900E-01   -0.42900E-01   -0.42900E-01   -0.42900E-01
  323     0.23170E+00    0.23170E+00    0.23170E+00    0.23170E+00    0.23170E+00
  324    -0.71730E-01   -0.71730E-01   -0.71730E-01   -0.71730E-01   -0.71730E-01
  325     0.15920E+00    0.15920E+00    0.15920E+00    0.15920E+00    0.15920E+00
  326     0.15240E+00    0.15240E+00    0.15240E+00    0.15240E+00    0.15240E+00
  327     0.13420E+00    0.13420E+00    0.13420E+00    0.13420E+00    0.13420E+00
  328    -0.77790E+00   -0.77790E+00   -0.77790E+00   -0.77790E+00   -0.77790E+00
  329    -0.10030E+01   -0.10030E+01   -0.10030E+01   -0.10030E+01   -0.10030E+01
  330    -0.12320E+01   -0.12320E+01   -0.12320E+01   -0.12320E+01   -0.12320E+01
  331    -0.11860E+01   -0.11860E+01   -0.11860E+01   -0.11860E+01   -0.11860E+01
  332    -0.68620E+00   -0.68620E+00   -0.68620E+00   -0.68620E+00   -0.68620E+00
  333    -0.47840E+00   -0.47840E+00   -0.47840E+00   -0.47840E+00   -0.47840E+00
  334    -0.23060E+00   -0.23060E+00   -0.23060E+00   -0.23060E+00   -0.23060E+00
  335     0.11480E+00    0.11480E+00    0.11480E+00    0.11480E+00    0.11480E+00
  336     0.16080E+00    0.16080E+00    0.16080E+00    0.16080E+00    0.16080E+00
  337     0.75680E+00    0.75680E+00    0.75680E+00    0.75680E+00    0.75680E+00
  338     0.15340E+00    0.15340E+00    0.15340E+00    0.15340E+00    0.15340E+00
  339    -0.13660E+00   -0.13660E+00   -0.13660E+00   -0.13660E+00   -0.13660E+00
  340    -0.19750E+00   -0.19750E+00   -0.19750E+00   -0.19750E+00   -0.19750E+00
  341    -0.86550E+00   -0.86550E+00   -0.86550E+00   -0.86550E+00   -0.86550E+00
  342    -0.57170E+00   -0.57170E+00   -0.57170E+00   -0.57170E+00   -0.57170E+00
  343    -0.10810E+01   -0.10810E+01   -0.10810E+01   -0.10810E+01   -0.10810E+01
  344    -0.87140E+00   -0.87140E+00   -0.87140E+00   -0.87140E+00   -0.87140E+00
  345    -0.43480E+00   -0.43480E+00   -0.43480E+00   -0.43480E+00   -0.43480E+00
  346    -0.27580E+00   -0.27580E+00   -0.27580E+00   -0.27580E+00   -0.27580E+00
  347     0.21270E+00    0.21270E+00    0.21270E+00    0.21270E+00    0.21270E+00
  348     0.28720E+00    0.28720E+00    0.28720E+00    0.28720E+00    0.28720E+00
  349    -0.11650E-03   -0.11650E-03   -0.11650E-03   -0.11650E-03   -0.11650E-03
  350     0.31190E+00    0.31190E+00    0.31190E+00    0.31190E+00    0.31190E+00
  351     0.34180E+00    0.34180E+00    0.34180E+00    0.34180E+00    0.34180E+00
  352    -0.55720E+00   -0.55720E+00   -0.55720E+00   -0.55720E+00   -0.55720E+00
  353    -0.77010E+00   -0.77010E+00   -0.77010E+00   -0.77010E+00   -0.77010E+00
  354    -0.88790E+00   -0.88790E+00   -0.88790E+00   -0.88790E+00   -0.88790E+00
  355    -0.11130E+01   -0.11130E+01   -0.11130E+01   -0.11130E+01   -0.11130E+01
  356    -0.69700E+00   -0.69700E+00   -0.69700E+00   -0.69700E+00   -0.69700E+00
  357    -0.34030E+00   -0.34030E+00   -0.34030E+00   -0.34030E+00   -0.34030E+00
  358    -0.55490E-02   -0.55490E-02   -0.55490E-02   -0.55490E-02   -0.55490E-02
  359    -0.21070E+00   -0.21070E+00   -0.21070E+00   -0.21070E+00   -0.21070E+00
  360     0.45110E+00    0.45110E+00    0.45110E+00    0.45110E+00    0.45110E+00
  361     0.37420E+00    0.37420E+00    0.37420E+00    0.37420E+00    0.37420E+00
  362    -0.67360E-01   -0.67360E-01   -0.67360E-01   -0.67360E-01   -0.67360E-01
  363     0.28450E-01    0.28450E-01    0.28450E-01    0.28450E-01    0.28450E-01
  364    -0.53560E+00   -0.53560E+00   -0.53560E+00   -0.53560E+00   -0.53560E+00
  365    -0.11510E+01   -0.11510E+01   -0.11510E+01   -0.11510E+01   -0.11510E+01
  366    -0.96490E+00   -0.96490E+00   -0.96490E+00   -0.96490E+00   -0.96490E+00
  367    -0.79890E+00   -0.79890E+00   -0.79890E+00   -0.79890E+00   -0.79890E+00
  368    -0.53100E+00   -0.53100E+00   -0.53100E+00   -0.53100E+00   -0.53100E+00
  369    -0.31030E+00   -0.31030E+00   -0.31030E+00   -0.31030E+00   -0.31030E+00
  370    -0.18900E+00   -0.18900E+00   -0.18900E+00   -0.18900E+00   -0.18900E+00
  371    -0.26170E+00   -0.26170E+00   -0.26170E+00   -0.26170E+00   -0.26170E+00
  372     0.21090E+00    0.21090E+00    0.21090E+00    0.21090E+00    0.21090E+00
  373    -0.18790E-01   -0.18790E-01   -0.18790E-01   -0.18790E-01   -0.18790E-01
  374     0.21160E-01    0.21160E-01    0.21160E-01    0.21160E-01    0.21160E-01
  375    -0.17150E+00   -0.17150E+00   -0.17150E+00   -0.17150E+00   -0.17150E+00
  376    -0.93350E+00   -0.93350E+00   -0.93350E+00   -0.93350E+00   -0.93350E+00
  377    -0.13230E+01   -0.13230E+01   -0.13230E+01   -0.13230E+01   -0.13230E+01
  378    -0.80860E+00   -0.80860E+00   -0.80860E+00   -0.80860E+00   -0.80860E+00
  379    -0.67730E+00   -0.67730E+00   -0.67730E+00   -0.67730E+00   -0.67730E+00
  380    -0.53720E+00   -0.53720E+00   -0.53720E+00   -0.53720E+00   -0.53720E+00
  381    -0.43100E+00   -0.43100E+00   -0.43100E+00   -0.43100E+00   -0.43100E+00
  382    -0.23180E+00   -0.23180E+00   -0.23180E+00   -0.23180E+00   -0.23180E+00
  383    -0.25070E+00   -0.25070E+00   -0.25070E+00   -0.25070E+00   -0.25070E+00
  384     0.31310E+00    0.31310E+00    0.31310E+00    0.31310E+00    0.31310E+00
  385     0.43740E+00    0.43740E+00    0.43740E+00    0.43740E+00    0.43740E+00
  386     0.31580E+00    0.31580E+00    0.31580E+00    0.31580E+00    0.31580E+00
  387    -0.85830E-01   -0.85830E-01   -0.85830E-01   -0.85830E-01   -0.85830E-01
  388     0.13740E+00    0.13740E+00    0.13740E+00    0.13740E+00    0.13740E+00
  389    -0.67530E+00   -0.67530E+00   -0.67530E+00   -0.67530E+00   -0.67530E+00
  390    -0.98080E+00   -0.98080E+00   -0.98080E+00   -0.98080E+00   -0.98080E+00
  391    -0.46970E+00   -0.46970E+00   -0.46970E+00   -0.46970E+00   -0.46970E+00
  392    -0.49450E+00   -0.49450E+00   -0.49450E+00   -0.49450E+00   -0.49450E+00
  393    -0.65430E+00   -0.65430E+00   -0.65430E+00   -0.65430E+00   -0.65430E+00
  394     0.52350E-01    0.52350E-01    0.52350E-01    0.52350E-01    0.52350E-01
  395     0.13500E+00    0.13500E+00    0.13500E+00    0.13500E+00    0.13500E+00
  396     0.38370E+00    0.38370E+00    0.38370E+00    0.38370E+00    0.38370E+00
  397    -0.58130E-01   -0.58130E-01   -0.58130E-01   -0.58130E-01   -0.58130E-01
  398    -0.24930E-01   -0.24930E-01   -0.24930E-01   -0.24930E-01   -0.24930E-01
  399    -0.11430E+00   -0.11430E+00   -0.11430E+00   -0.11430E+00   -0.11430E+00
  400    -0.99820E+00   -0.99820E+00   -0.99820E+00   -0.99820E+00   -0.99820E+00
  401    -0.82750E+00   -0.82750E+00   -0.82750E+00   -0.82750E+00   -0.82750E+00
  402    -0.13430E+01   -0.13430E+01   -0.13430E+01   -0.13430E+01   -0.13430E+01
  403    -0.10850E+01   -0.10850E+01   -0.10850E+01   -0.10850E+01   -0.10850E+01
  404    -0.48850E+00   -0.48850E+00   -0.48850E+00   -0.48850E+00   -0.48850E+00
  405    -0.41040E+00   -0.41040E+00   -0.41040E+00   -0.41040E+00   -0.41040E+00
  406    -0.20250E-01   -0.20250E-01   -0.20250E-01   -0.20250E-01   -0.20250E-01
  407    -0.11680E+00   -0.11680E+00   -0.11680E+00   -0.11680E+00   -0.11680E+00
  408     0.12740E+00    0.12740E+00    0.12740E+00    0.12740E+00    0.12740E+00
  409     0.17350E+00    0.17350E+00    0.17350E+00    0.17350E+00    0.17350E+00
  410     0.26530E+00    0.26530E+00    0.26530E+00    0.26530E+00    0.26530E+00
  411     0.53580E-01    0.53580E-01    0.53580E-01    0.53580E-01    0.53580E-01
  412    -0.43680E+00   -0.43680E+00   -0.43680E+00   -0.43680E+00   -0.43680E+00
  413    -0.99310E+00   -0.99310E+00   -0.99310E+00   -0.99310E+00   -0.99310E+00
  414    -0.14350E+01   -0.14350E+01   -0.14350E+01   -0.14350E+01   -0.14350E+01
  415    -0.79040E+00   -0.79040E+00   -0.79040E+00   -0.79040E+00   -0.79040E+00
  416    -0.41850E+00   -0.41850E+00   -0.41850E+00   -0.41850E+00   -0.41850E+00
  417    -0.38500E+00   -0.38500E+00   -0.38500E+00   -0.38500E+00   -0.38500E+00
  418    -0.22010E-01   -0.22010E-01   -0.22010E-01   -0.22010E-01   -0.22010E-01
  419     0.22740E+00    0.22740E+00    0.22740E+00    0.22740E+00    0.22740E+00
  420     0.48050E+00    0.48050E+00    0.48050E+00    0.48050E+00    0.48050E+00
  421     0.54150E+00    0.54150E+00    0.54150E+00    0.54150E+00    0.54150E+00
  422     0.35480E+00    0.35480E+00    0.35480E+00    0.35480E+00    0.35480E+00
  423     0.32880E-01    0.32880E-01    0.32880E-01    0.32880E-01    0.32880E-01
  424    -0.45110E+00   -0.45110E+00   -0.45110E+00   -0.45110E+00   -0.45110E+00
  425    -0.90310E+00   -0.90310E+00   -0.90310E+00   -0.90310E+00   -0.90310E+00
  426    -0.72260E+00   -0.72260E+00   -0.72260E+00   -0.72260E+00   -0.72260E+00
  427    -0.97160E+00   -0.97160E+00   -0.97160E+00   -0.97160E+00   -0.97160E+00
  428    -0.68550E+00   -0.68550E+00   -0.68550E+00   -0.68550E+00   -0.68550E+00
  429    -0.13660E+00   -0.13660E+00   -0.13660E+00   -0.13660E+00   -0.13660E+00
  430    -0.26750E-01   -0.26750E-01   -0.26750E-01   -0.26750E-01   -0.26750E-01
  431     0.41230E-01    0.41230E-01    0.41230E-01    0.41230E-01    0.41230E-01
  432     0.26940E+00    0.26940E+00    0.26940E+00    0.26940E+00    0.26940E+00
  433     0.67000E-01    0.67000E-01    0.67000E-01    0.67000E-01    0.67000E-01
  434     0.21430E+00    0.21430E+00    0.21430E+00    0.21430E+00    0.21430E+00
  435    -0.70530E-01   -0.70530E-01   -0.70530E-01   -0.70530E-01   -0.70530E-01
  436    -0.10750E+00   -0.10750E+00   -0.10750E+00   -0.10750E+00   -0.10750E+00
  437    -0.70110E+00   -0.70110E+00   -0.70110E+00   -0.70110E+00   -0.70110E+00
  438    -0.10390E+01   -0.10390E+01   -0.10390E+01   -0.10390E+01   -0.10390E+01
  439    -0.10940E+01   -0.10940E+01   -0.10940E+01   -0.10940E+01   -0.10940E+01
  440    -0.11840E+01   -0.11840E+01   -0.11840E+01   -0.11840E+01   -0.11840E+01
  441    -0.30380E+00   -0.30380E+00   -0.30380E+00   -0.30380E+00   -0.30380E+00
  442    -0.30610E+00   -0.30610E+00   -0.30610E+00   -0.30610E+00   -0.30610E+00
  443     0.47050E-01    0.47050E-01    0.47050E-01    0.47050E-01    0.47050E-01
  444     0.20530E+00    0.20530E+00    0.20530E+00    0.20530E+00    0.20530E+00
  445    -0.13150E+00   -0.13150E+00   -0.13150E+00   -0.13150E+00   -0.13150E+00
  446     0.35970E+00    0.35970E+00    0.35970E+00    0.35970E+00    0.35970E+00
  447     0.48850E+00    0.48850E+00    0.48850E+00    0.48850E+00    0.48850E+00
  448    -0.80750E+00   -0.80750E+00   -0.80750E+00   -0.80750E+00   -0.80750E+00
  449    -0.39710E+00   -0.39710E+00   -0.39710E+00   -0.39710E+00   -0.39710E+00
  450    -0.40360E+00   -0.40360E+00   -0.40360E+00   -0.40360E+00   -0.40360E+00
  451    -0.10630E+01   -0.10630E+01   -0.10630E+01   -0.10630E+01   -0.10630E+01
  452    -0.50540E+00   -0.50540E+00   -0.50540E+00   -0.50540E+00   -0.50540E+00
  453    -0.58730E+00   -0.58730E+00   -0.58730E+00   -0.58730E+00   -0.58730E+00
  454    -0.38130E+00   -0.38130E+00   -0.38130E+00   -0.38130E+00   -0.38130E+00
  455     0.18350E+00    0.18350E+00    0.18350E+00    0.18350E+00    0.18350E+00
  456     0.45160E+00    0.45160E+00    0.45160E+00    0.45160E+00    0.45160E+00
  457     0.37070E+00    0.37070E+00    0.37070E+00    0.37070E+00    0.37070E+00
  458     0.10590E+00    0.10590E+00    0.10590E+00    0.10590E+00    0.10590E+00
  459    -0.43160E+00   -0.43160E+00   -0.43160E+00   -0.43160E+00   -0.43160E+00
  460    -0.73110E+00   -0.73110E+00   -0.73110E+00   -0.73110E+00   -0.73110E+00
  461    -0.72970E+00   -0.72970E+00   -0.72970E+00   -0.72970E+00   -0.72970E+00
  462    -0.28510E+00   -0.28510E+00   -0.28510E+00   -0.28510E+00   -0.28510E+00
  463    -0.10750E+01   -0.10750E+01   -0.10750E+01   -0.10750E+01   -0.10750E+01
  464    -0.56490E+00   -0.56490E+00   -0.56490E+00   -0.56490E+00   -0.56490E+00
  465    -0.66100E+00   -0.66100E+00   -0.66100E+00   -0.66100E+00   -0.66100E+00
  466    -0.84310E-01   -0.84310E-01   -0.84310E-01   -0.84310E-01   -0.84310E-01
  467     0.13470E+00    0.13470E+00    0.13470E+00    0.13470E+00    0.13470E+00
  468     0.10610E+00    0.10610E+00    0.10610E+00    0.10610E+00    0.10610E+00
  469     0.23770E+00    0.23770E+00    0.23770E+00    0.23770E+00    0.23770E+00
  470     0.44590E+00    0.44590E+00    0.44590E+00    0.44590E+00    0.44590E+00
  471     0.56220E-01    0.56220E-01    0.56220E-01    0.56220E-01    0.56220E-01
  472    -0.34680E+00   -0.34680E+00   -0.34680E+00   -0.34680E+00   -0.34680E+00
  473    -0.55490E+00   -0.55490E+00   -0.55490E+00   -0.55490E+00   -0.55490E+00
  474    -0.14180E+01   -0.14180E+01   -0.14180E+01   -0.14180E+01   -0.14180E+01
  475    -0.10590E+01   -0.10590E+01   -0.10590E+01   -0.10590E+01   -0.10590E+01
  476    -0.80070E+00   -0.80070E+00   -0.80070E+00   -0.80070E+00   -0.80070E+00
  477    -0.32280E+00   -0.32280E+00   -0.32280E+00   -0.32280E+00   -0.32280E+00
  478    -0.77750E-01   -0.77750E-01   -0.77750E-01   -0.77750E-01   -0.77750E-01
  479     0.11400E+00    0.11400E+00    0.11400E+00    0.11400E+00    0.11400E+00
  480     0.51050E+00    0.51050E+00    0.51050E+00    0.51050E+00    0.51050E+00
  481     0.40260E+00    0.40260E+00    0.40260E+00    0.40260E+00    0.40260E+00
  482    -0.78390E-02   -0.78390E-02   -0.78390E-02   -0.78390E-02   -0.78390E-02
  483    -0.11860E+00   -0.11860E+00   -0.11860E+00   -0.11860E+00   -0.11860E+00
  484    -0.55010E+00   -0.55010E+00   -0.55010E+00   -0.55010E+00   -0.55010E+00
  485    -0.22280E+00   -0.22280E+00   -0.22280E+00   -0.22280E+00   -0.22280E+00
  486    -0.81270E+00   -0.81270E+00   -0.81270E+00   -0.81270E+00   -0.81270E+00
  487    -0.11200E+01   -0.11200E+01   -0.11200E+01   -0.11200E+01   -0.11200E+01
  488    -0.59270E+00   -0.59270E+00   -0.59270E+00   -0.59270E+00   -0.59270E+00
  489    -0.19620E+00   -0.19620E+00   -0.19620E+00   -0.19620E+00   -0.19620E+00
  490     0.95170E-01    0.95170E-01    0.95170E-01    0.95170E-01    0.95170E-01
  491     0.94770E-01    0.94770E-01    0.94770E-01    0.94770E-01    0.94770E-01
  492     0.29690E+00    0.29690E+00    0.29690E+00    0.29690E+00    0.29690E+00
  493     0.42200E+00    0.42200E+00    0.42200E+00    0.42200E+00    0.42200E+00
  494     0.47320E+00    0.47320E+00    0.47320E+00    0.47320E+00    0.47320E+00
  495    -0.24330E+00   -0.24330E+00   -0.24330E+00   -0.24330E+00   -0.24330E+00
  496    -0.99900E+00   -0.99900E+00   -0.99900E+00   -0.99900E+00   -0.99900E+00
  497    -0.18490E+00   -0.18490E+00   -0.18490E+00   -0.18490E+00   -0.18490E+00
  498    -0.13000E+01   -0.13000E+01   -0.13000E+01   -0.13000E+01   -0.13000E+01
  499    -0.88970E+00   -0.88970E+00   -0.88970E+00   -0.88970E+00   -0.88970E+00
  500    -0.70390E+00   -0.70390E+00   -0.70390E+00   -0.70390E+00   -0.70390E+00
  501    -0.66900E+00   -0.66900E+00   -0.66900E+00   -0.66900E+00   -0.66900E+00
  502    -0.48160E+00   -0.48160E+00   -0.48160E+00   -0.48160E+00   -0.48160E+00
  503    -0.28080E-01   -0.28080E-01   -0.28080E-01   -0.28080E-01   -0.28080E-01
