# Supplementary material for: Unprecedented 2015/2016 Indo‐Pacific Heat Transfer Speeds Up Tropical Pacific Heat Recharge
Source: Geophys Res Lett. 2018 Apr 6;45(7):3274–84. doi: 10.1002/2018GL077106 (PMC5993239; doi:10.1002/2018GL077106)
Supplement: Supplementary file 4 — Data Set S3 [file GRL-45-3274-s004.txt]

 ORAS4 ITF full-depth heat transport in PW (5 members beginning in 1975/01)
    0    -0.96238E+15   -0.96238E+15   -0.96238E+15   -0.96238E+15   -0.96238E+15
    1    -0.76001E+15   -0.76001E+15   -0.76001E+15   -0.76001E+15   -0.76001E+15
    2    -0.10975E+16   -0.10975E+16   -0.10975E+16   -0.10975E+16   -0.10975E+16
    3    -0.10066E+16   -0.10066E+16   -0.10066E+16   -0.10066E+16   -0.10066E+16
    4    -0.14481E+16   -0.14481E+16   -0.14481E+16   -0.14481E+16   -0.14481E+16
    5    -0.13902E+16   -0.13902E+16   -0.13902E+16   -0.13902E+16   -0.13902E+16
    6    -0.18432E+16   -0.18432E+16   -0.18432E+16   -0.18432E+16   -0.18432E+16
    7    -0.16573E+16   -0.16573E+16   -0.16573E+16   -0.16573E+16   -0.16573E+16
    8    -0.15841E+16   -0.15841E+16   -0.15841E+16   -0.15841E+16   -0.15841E+16
    9    -0.91520E+15   -0.91520E+15   -0.91520E+15   -0.91520E+15   -0.91520E+15
   10    -0.97653E+15   -0.97653E+15   -0.97653E+15   -0.97653E+15   -0.97653E+15
   11    -0.10604E+16   -0.10604E+16   -0.10604E+16   -0.10604E+16   -0.10604E+16
   12    -0.12167E+16   -0.12167E+16   -0.12167E+16   -0.12167E+16   -0.12167E+16
   13    -0.12141E+16   -0.12141E+16   -0.12141E+16   -0.12141E+16   -0.12141E+16
   14    -0.81213E+15   -0.81213E+15   -0.81213E+15   -0.81213E+15   -0.81213E+15
   15    -0.12636E+16   -0.12636E+16   -0.12636E+16   -0.12636E+16   -0.12636E+16
   16    -0.10016E+16   -0.10016E+16   -0.10016E+16   -0.10016E+16   -0.10016E+16
   17    -0.15950E+16   -0.15950E+16   -0.15950E+16   -0.15950E+16   -0.15950E+16
   18    -0.15983E+16   -0.15983E+16   -0.15983E+16   -0.15983E+16   -0.15983E+16
   19    -0.13187E+16   -0.13187E+16   -0.13187E+16   -0.13187E+16   -0.13187E+16
   20    -0.12405E+16   -0.12405E+16   -0.12405E+16   -0.12405E+16   -0.12405E+16
   21    -0.73367E+15   -0.73367E+15   -0.73367E+15   -0.73367E+15   -0.73367E+15
   22    -0.88000E+15   -0.88000E+15   -0.88000E+15   -0.88000E+15   -0.88000E+15
   23    -0.49728E+15   -0.49728E+15   -0.49728E+15   -0.49728E+15   -0.49728E+15
   24    -0.89571E+15   -0.89571E+15   -0.89571E+15   -0.89571E+15   -0.89571E+15
   25    -0.77116E+15   -0.77116E+15   -0.77116E+15   -0.77116E+15   -0.77116E+15
   26    -0.75630E+15   -0.75630E+15   -0.75630E+15   -0.75630E+15   -0.75630E+15
   27    -0.12703E+16   -0.12703E+16   -0.12703E+16   -0.12703E+16   -0.12703E+16
   28    -0.86735E+15   -0.86735E+15   -0.86735E+15   -0.86735E+15   -0.86735E+15
   29    -0.13288E+16   -0.13288E+16   -0.13288E+16   -0.13288E+16   -0.13288E+16
   30    -0.17988E+16   -0.17988E+16   -0.17988E+16   -0.17988E+16   -0.17988E+16
   31    -0.17180E+16   -0.17180E+16   -0.17180E+16   -0.17180E+16   -0.17180E+16
   32    -0.13650E+16   -0.13650E+16   -0.13650E+16   -0.13650E+16   -0.13650E+16
   33    -0.13884E+16   -0.13884E+16   -0.13884E+16   -0.13884E+16   -0.13884E+16
   34    -0.84841E+15   -0.84841E+15   -0.84841E+15   -0.84841E+15   -0.84841E+15
   35    -0.65029E+15   -0.65029E+15   -0.65029E+15   -0.65029E+15   -0.65029E+15
   36    -0.86297E+15   -0.86297E+15   -0.86297E+15   -0.86297E+15   -0.86297E+15
   37    -0.86912E+15   -0.86912E+15   -0.86912E+15   -0.86912E+15   -0.86912E+15
   38    -0.10574E+16   -0.10574E+16   -0.10574E+16   -0.10574E+16   -0.10574E+16
   39    -0.11002E+16   -0.11002E+16   -0.11002E+16   -0.11002E+16   -0.11002E+16
   40    -0.60316E+15   -0.60316E+15   -0.60316E+15   -0.60316E+15   -0.60316E+15
   41    -0.16946E+16   -0.16946E+16   -0.16946E+16   -0.16946E+16   -0.16946E+16
   42    -0.18211E+16   -0.18211E+16   -0.18211E+16   -0.18211E+16   -0.18211E+16
   43    -0.15292E+16   -0.15292E+16   -0.15292E+16   -0.15292E+16   -0.15292E+16
   44    -0.17030E+16   -0.17030E+16   -0.17030E+16   -0.17030E+16   -0.17030E+16
   45    -0.11837E+16   -0.11837E+16   -0.11837E+16   -0.11837E+16   -0.11837E+16
   46    -0.79839E+15   -0.79839E+15   -0.79839E+15   -0.79839E+15   -0.79839E+15
   47    -0.97365E+15   -0.97365E+15   -0.97365E+15   -0.97365E+15   -0.97365E+15
   48    -0.71257E+15   -0.71257E+15   -0.71257E+15   -0.71257E+15   -0.71257E+15
   49    -0.92590E+15   -0.92590E+15   -0.92590E+15   -0.92590E+15   -0.92590E+15
   50    -0.72700E+15   -0.72700E+15   -0.72700E+15   -0.72700E+15   -0.72700E+15
   51    -0.83760E+15   -0.83760E+15   -0.83760E+15   -0.83760E+15   -0.83760E+15
   52    -0.10971E+16   -0.10971E+16   -0.10971E+16   -0.10971E+16   -0.10971E+16
   53    -0.18835E+16   -0.18835E+16   -0.18835E+16   -0.18835E+16   -0.18835E+16
   54    -0.17084E+16   -0.17084E+16   -0.17084E+16   -0.17084E+16   -0.17084E+16
   55    -0.16009E+16   -0.16009E+16   -0.16009E+16   -0.16009E+16   -0.16009E+16
   56    -0.11253E+16   -0.11253E+16   -0.11253E+16   -0.11253E+16   -0.11253E+16
   57    -0.89834E+15   -0.89834E+15   -0.89834E+15   -0.89834E+15   -0.89834E+15
   58    -0.81081E+15   -0.81081E+15   -0.81081E+15   -0.81081E+15   -0.81081E+15
   59    -0.96006E+15   -0.96006E+15   -0.96006E+15   -0.96006E+15   -0.96006E+15
   60    -0.72997E+15   -0.72997E+15   -0.72997E+15   -0.72997E+15   -0.72997E+15
   61    -0.78462E+15   -0.78462E+15   -0.78462E+15   -0.78462E+15   -0.78462E+15
   62    -0.86342E+15   -0.86342E+15   -0.86342E+15   -0.86342E+15   -0.86342E+15
   63    -0.94075E+15   -0.94075E+15   -0.94075E+15   -0.94075E+15   -0.94075E+15
   64    -0.98527E+15   -0.98527E+15   -0.98527E+15   -0.98527E+15   -0.98527E+15
   65    -0.11661E+16   -0.11661E+16   -0.11661E+16   -0.11661E+16   -0.11661E+16
   66    -0.15274E+16   -0.15274E+16   -0.15274E+16   -0.15274E+16   -0.15274E+16
   67    -0.14461E+16   -0.14461E+16   -0.14461E+16   -0.14461E+16   -0.14461E+16
   68    -0.13446E+16   -0.13446E+16   -0.13446E+16   -0.13446E+16   -0.13446E+16
   69    -0.70662E+15   -0.70662E+15   -0.70662E+15   -0.70662E+15   -0.70662E+15
   70    -0.88537E+15   -0.88537E+15   -0.88537E+15   -0.88537E+15   -0.88537E+15
   71    -0.67428E+15   -0.67428E+15   -0.67428E+15   -0.67428E+15   -0.67428E+15
   72    -0.66832E+15   -0.66832E+15   -0.66832E+15   -0.66832E+15   -0.66832E+15
   73    -0.70822E+15   -0.70822E+15   -0.70822E+15   -0.70822E+15   -0.70822E+15
   74    -0.12407E+16   -0.12407E+16   -0.12407E+16   -0.12407E+16   -0.12407E+16
   75    -0.75332E+15   -0.75332E+15   -0.75332E+15   -0.75332E+15   -0.75332E+15
   76    -0.10495E+16   -0.10495E+16   -0.10495E+16   -0.10495E+16   -0.10495E+16
   77    -0.82838E+15   -0.82838E+15   -0.82838E+15   -0.82838E+15   -0.82838E+15
   78    -0.16323E+16   -0.16323E+16   -0.16323E+16   -0.16323E+16   -0.16323E+16
   79    -0.15206E+16   -0.15206E+16   -0.15206E+16   -0.15206E+16   -0.15206E+16
   80    -0.11815E+16   -0.11815E+16   -0.11815E+16   -0.11815E+16   -0.11815E+16
   81    -0.87450E+15   -0.87450E+15   -0.87450E+15   -0.87450E+15   -0.87450E+15
   82    -0.22878E+15   -0.22878E+15   -0.22878E+15   -0.22878E+15   -0.22878E+15
   83    -0.97766E+15   -0.97766E+15   -0.97766E+15   -0.97766E+15   -0.97766E+15
   84    -0.11387E+16   -0.11387E+16   -0.11387E+16   -0.11387E+16   -0.11387E+16
   85    -0.11334E+16   -0.11334E+16   -0.11334E+16   -0.11334E+16   -0.11334E+16
   86    -0.93808E+15   -0.93808E+15   -0.93808E+15   -0.93808E+15   -0.93808E+15
   87    -0.10081E+16   -0.10081E+16   -0.10081E+16   -0.10081E+16   -0.10081E+16
   88    -0.15262E+16   -0.15262E+16   -0.15262E+16   -0.15262E+16   -0.15262E+16
   89    -0.99937E+15   -0.99937E+15   -0.99937E+15   -0.99937E+15   -0.99937E+15
   90    -0.15382E+16   -0.15382E+16   -0.15382E+16   -0.15382E+16   -0.15382E+16
   91    -0.18869E+16   -0.18869E+16   -0.18869E+16   -0.18869E+16   -0.18869E+16
   92    -0.12111E+16   -0.12111E+16   -0.12111E+16   -0.12111E+16   -0.12111E+16
   93    -0.10091E+16   -0.10091E+16   -0.10091E+16   -0.10091E+16   -0.10091E+16
   94    -0.95119E+15   -0.95119E+15   -0.95119E+15   -0.95119E+15   -0.95119E+15
   95    -0.72700E+15   -0.72700E+15   -0.72700E+15   -0.72700E+15   -0.72700E+15
   96    -0.77755E+15   -0.77755E+15   -0.77755E+15   -0.77755E+15   -0.77755E+15
   97    -0.96613E+15   -0.96613E+15   -0.96613E+15   -0.96613E+15   -0.96613E+15
   98    -0.76590E+15   -0.76590E+15   -0.76590E+15   -0.76590E+15   -0.76590E+15
   99    -0.72483E+15   -0.72483E+15   -0.72483E+15   -0.72483E+15   -0.72483E+15
  100    -0.99949E+15   -0.99949E+15   -0.99949E+15   -0.99949E+15   -0.99949E+15
  101    -0.14143E+16   -0.14143E+16   -0.14143E+16   -0.14143E+16   -0.14143E+16
  102    -0.17096E+16   -0.17096E+16   -0.17096E+16   -0.17096E+16   -0.17096E+16
  103    -0.16456E+16   -0.16456E+16   -0.16456E+16   -0.16456E+16   -0.16456E+16
  104    -0.13435E+16   -0.13435E+16   -0.13435E+16   -0.13435E+16   -0.13435E+16
  105    -0.67035E+15   -0.67035E+15   -0.67035E+15   -0.67035E+15   -0.67035E+15
  106     0.97471E+14    0.97471E+14    0.97471E+14    0.97471E+14    0.97471E+14
  107    -0.91549E+15   -0.91549E+15   -0.91549E+15   -0.91549E+15   -0.91549E+15
  108    -0.78482E+15   -0.78482E+15   -0.78482E+15   -0.78482E+15   -0.78482E+15
  109    -0.76315E+15   -0.76315E+15   -0.76315E+15   -0.76315E+15   -0.76315E+15
  110    -0.69490E+15   -0.69490E+15   -0.69490E+15   -0.69490E+15   -0.69490E+15
  111    -0.11352E+16   -0.11352E+16   -0.11352E+16   -0.11352E+16   -0.11352E+16
  112    -0.11414E+16   -0.11414E+16   -0.11414E+16   -0.11414E+16   -0.11414E+16
  113    -0.19444E+16   -0.19444E+16   -0.19444E+16   -0.19444E+16   -0.19444E+16
  114    -0.15302E+16   -0.15302E+16   -0.15302E+16   -0.15302E+16   -0.15302E+16
  115    -0.13804E+16   -0.13804E+16   -0.13804E+16   -0.13804E+16   -0.13804E+16
  116    -0.11528E+16   -0.11528E+16   -0.11528E+16   -0.11528E+16   -0.11528E+16
  117    -0.67501E+15   -0.67501E+15   -0.67501E+15   -0.67501E+15   -0.67501E+15
  118    -0.12339E+16   -0.12339E+16   -0.12339E+16   -0.12339E+16   -0.12339E+16
  119    -0.58213E+15   -0.58213E+15   -0.58213E+15   -0.58213E+15   -0.58213E+15
  120    -0.10823E+16   -0.10823E+16   -0.10823E+16   -0.10823E+16   -0.10823E+16
  121    -0.83970E+15   -0.83970E+15   -0.83970E+15   -0.83970E+15   -0.83970E+15
  122    -0.97358E+15   -0.97358E+15   -0.97358E+15   -0.97358E+15   -0.97358E+15
  123    -0.10120E+16   -0.10120E+16   -0.10120E+16   -0.10120E+16   -0.10120E+16
  124    -0.12786E+16   -0.12786E+16   -0.12786E+16   -0.12786E+16   -0.12786E+16
  125    -0.89093E+15   -0.89093E+15   -0.89093E+15   -0.89093E+15   -0.89093E+15
  126    -0.15326E+16   -0.15326E+16   -0.15326E+16   -0.15326E+16   -0.15326E+16
  127    -0.18769E+16   -0.18769E+16   -0.18769E+16   -0.18769E+16   -0.18769E+16
  128    -0.14075E+16   -0.14075E+16   -0.14075E+16   -0.14075E+16   -0.14075E+16
  129    -0.76092E+15   -0.76092E+15   -0.76092E+15   -0.76092E+15   -0.76092E+15
  130    -0.69080E+15   -0.69080E+15   -0.69080E+15   -0.69080E+15   -0.69080E+15
  131    -0.10951E+16   -0.10951E+16   -0.10951E+16   -0.10951E+16   -0.10951E+16
  132    -0.65587E+15   -0.65587E+15   -0.65587E+15   -0.65587E+15   -0.65587E+15
  133    -0.10346E+16   -0.10346E+16   -0.10346E+16   -0.10346E+16   -0.10346E+16
  134    -0.11333E+16   -0.11333E+16   -0.11333E+16   -0.11333E+16   -0.11333E+16
  135    -0.12017E+16   -0.12017E+16   -0.12017E+16   -0.12017E+16   -0.12017E+16
  136    -0.11722E+16   -0.11722E+16   -0.11722E+16   -0.11722E+16   -0.11722E+16
  137    -0.14989E+16   -0.14989E+16   -0.14989E+16   -0.14989E+16   -0.14989E+16
  138    -0.13587E+16   -0.13587E+16   -0.13587E+16   -0.13587E+16   -0.13587E+16
  139    -0.15016E+16   -0.15016E+16   -0.15016E+16   -0.15016E+16   -0.15016E+16
  140    -0.11027E+16   -0.11027E+16   -0.11027E+16   -0.11027E+16   -0.11027E+16
  141    -0.88557E+15   -0.88557E+15   -0.88557E+15   -0.88557E+15   -0.88557E+15
  142    -0.69782E+15   -0.69782E+15   -0.69782E+15   -0.69782E+15   -0.69782E+15
  143    -0.11798E+16   -0.11798E+16   -0.11798E+16   -0.11798E+16   -0.11798E+16
  144    -0.76370E+15   -0.76370E+15   -0.76370E+15   -0.76370E+15   -0.76370E+15
  145    -0.60742E+15   -0.60742E+15   -0.60742E+15   -0.60742E+15   -0.60742E+15
  146    -0.11531E+16   -0.11531E+16   -0.11531E+16   -0.11531E+16   -0.11531E+16
  147    -0.10449E+16   -0.10449E+16   -0.10449E+16   -0.10449E+16   -0.10449E+16
  148    -0.10414E+16   -0.10414E+16   -0.10414E+16   -0.10414E+16   -0.10414E+16
  149    -0.11364E+16   -0.11364E+16   -0.11364E+16   -0.11364E+16   -0.11364E+16
  150    -0.12999E+16   -0.12999E+16   -0.12999E+16   -0.12999E+16   -0.12999E+16
  151    -0.16865E+16   -0.16865E+16   -0.16865E+16   -0.16865E+16   -0.16865E+16
  152    -0.14019E+16   -0.14019E+16   -0.14019E+16   -0.14019E+16   -0.14019E+16
  153    -0.10346E+16   -0.10346E+16   -0.10346E+16   -0.10346E+16   -0.10346E+16
  154    -0.25490E+15   -0.25490E+15   -0.25490E+15   -0.25490E+15   -0.25490E+15
  155    -0.37864E+15   -0.37864E+15   -0.37864E+15   -0.37864E+15   -0.37864E+15
  156    -0.11347E+16   -0.11347E+16   -0.11347E+16   -0.11347E+16   -0.11347E+16
  157    -0.83198E+15   -0.83198E+15   -0.83198E+15   -0.83198E+15   -0.83198E+15
  158    -0.83429E+15   -0.83429E+15   -0.83429E+15   -0.83429E+15   -0.83429E+15
  159    -0.95695E+15   -0.95695E+15   -0.95695E+15   -0.95695E+15   -0.95695E+15
  160    -0.53550E+15   -0.53550E+15   -0.53550E+15   -0.53550E+15   -0.53550E+15
  161    -0.16869E+16   -0.16869E+16   -0.16869E+16   -0.16869E+16   -0.16869E+16
  162    -0.19201E+16   -0.19201E+16   -0.19201E+16   -0.19201E+16   -0.19201E+16
  163    -0.19920E+16   -0.19920E+16   -0.19920E+16   -0.19920E+16   -0.19920E+16
  164    -0.16867E+16   -0.16867E+16   -0.16867E+16   -0.16867E+16   -0.16867E+16
  165    -0.10163E+16   -0.10163E+16   -0.10163E+16   -0.10163E+16   -0.10163E+16
  166    -0.46224E+15   -0.46224E+15   -0.46224E+15   -0.46224E+15   -0.46224E+15
  167    -0.10475E+16   -0.10475E+16   -0.10475E+16   -0.10475E+16   -0.10475E+16
  168    -0.13798E+16   -0.13798E+16   -0.13798E+16   -0.13798E+16   -0.13798E+16
  169    -0.11511E+16   -0.11511E+16   -0.11511E+16   -0.11511E+16   -0.11511E+16
  170    -0.97072E+15   -0.97072E+15   -0.97072E+15   -0.97072E+15   -0.97072E+15
  171    -0.12734E+16   -0.12734E+16   -0.12734E+16   -0.12734E+16   -0.12734E+16
  172    -0.77678E+15   -0.77678E+15   -0.77678E+15   -0.77678E+15   -0.77678E+15
  173    -0.12587E+16   -0.12587E+16   -0.12587E+16   -0.12587E+16   -0.12587E+16
  174    -0.15256E+16   -0.15256E+16   -0.15256E+16   -0.15256E+16   -0.15256E+16
  175    -0.18701E+16   -0.18701E+16   -0.18701E+16   -0.18701E+16   -0.18701E+16
  176    -0.17812E+16   -0.17812E+16   -0.17812E+16   -0.17812E+16   -0.17812E+16
  177    -0.13350E+16   -0.13350E+16   -0.13350E+16   -0.13350E+16   -0.13350E+16
  178    -0.67662E+15   -0.67662E+15   -0.67662E+15   -0.67662E+15   -0.67662E+15
  179    -0.12237E+16   -0.12237E+16   -0.12237E+16   -0.12237E+16   -0.12237E+16
  180    -0.69192E+15   -0.69192E+15   -0.69192E+15   -0.69192E+15   -0.69192E+15
  181    -0.13682E+16   -0.13682E+16   -0.13682E+16   -0.13682E+16   -0.13682E+16
  182    -0.78048E+15   -0.78048E+15   -0.78048E+15   -0.78048E+15   -0.78048E+15
  183    -0.59372E+15   -0.59372E+15   -0.59372E+15   -0.59372E+15   -0.59372E+15
  184    -0.12934E+16   -0.12934E+16   -0.12934E+16   -0.12934E+16   -0.12934E+16
  185    -0.12930E+16   -0.12930E+16   -0.12930E+16   -0.12930E+16   -0.12930E+16
  186    -0.15448E+16   -0.15448E+16   -0.15448E+16   -0.15448E+16   -0.15448E+16
  187    -0.11376E+16   -0.11376E+16   -0.11376E+16   -0.11376E+16   -0.11376E+16
  188    -0.14486E+16   -0.14486E+16   -0.14486E+16   -0.14486E+16   -0.14486E+16
  189    -0.13034E+16   -0.13034E+16   -0.13034E+16   -0.13034E+16   -0.13034E+16
  190    -0.81176E+15   -0.81176E+15   -0.81176E+15   -0.81176E+15   -0.81176E+15
  191    -0.85394E+15   -0.85394E+15   -0.85394E+15   -0.85394E+15   -0.85394E+15
  192    -0.55703E+15   -0.55703E+15   -0.55703E+15   -0.55703E+15   -0.55703E+15
  193    -0.42232E+15   -0.42232E+15   -0.42232E+15   -0.42232E+15   -0.42232E+15
  194    -0.11031E+16   -0.11031E+16   -0.11031E+16   -0.11031E+16   -0.11031E+16
  195    -0.77077E+15   -0.77077E+15   -0.77077E+15   -0.77077E+15   -0.77077E+15
  196    -0.12476E+16   -0.12476E+16   -0.12476E+16   -0.12476E+16   -0.12476E+16
  197    -0.89570E+15   -0.89570E+15   -0.89570E+15   -0.89570E+15   -0.89570E+15
  198    -0.18027E+16   -0.18027E+16   -0.18027E+16   -0.18027E+16   -0.18027E+16
  199    -0.18127E+16   -0.18127E+16   -0.18127E+16   -0.18127E+16   -0.18127E+16
  200    -0.11738E+16   -0.11738E+16   -0.11738E+16   -0.11738E+16   -0.11738E+16
  201    -0.94591E+15   -0.94591E+15   -0.94591E+15   -0.94591E+15   -0.94591E+15
  202    -0.45580E+15   -0.45580E+15   -0.45580E+15   -0.45580E+15   -0.45580E+15
  203    -0.76205E+15   -0.76205E+15   -0.76205E+15   -0.76205E+15   -0.76205E+15
  204    -0.83591E+15   -0.83591E+15   -0.83591E+15   -0.83591E+15   -0.83591E+15
  205    -0.58827E+15   -0.58827E+15   -0.58827E+15   -0.58827E+15   -0.58827E+15
  206    -0.75192E+15   -0.75192E+15   -0.75192E+15   -0.75192E+15   -0.75192E+15
  207    -0.60490E+15   -0.60490E+15   -0.60490E+15   -0.60490E+15   -0.60490E+15
  208    -0.68360E+15   -0.68360E+15   -0.68360E+15   -0.68360E+15   -0.68360E+15
  209    -0.74001E+15   -0.74001E+15   -0.74001E+15   -0.74001E+15   -0.74001E+15
  210    -0.16428E+16   -0.16428E+16   -0.16428E+16   -0.16428E+16   -0.16428E+16
  211    -0.13350E+16   -0.13350E+16   -0.13350E+16   -0.13350E+16   -0.13350E+16
  212    -0.11414E+16   -0.11414E+16   -0.11414E+16   -0.11414E+16   -0.11414E+16
  213    -0.68370E+15   -0.68370E+15   -0.68370E+15   -0.68370E+15   -0.68370E+15
  214    -0.78064E+15   -0.78064E+15   -0.78064E+15   -0.78064E+15   -0.78064E+15
  215    -0.56535E+15   -0.56535E+15   -0.56535E+15   -0.56535E+15   -0.56535E+15
  216    -0.79518E+15   -0.79518E+15   -0.79518E+15   -0.79518E+15   -0.79518E+15
  217    -0.61902E+15   -0.61902E+15   -0.61902E+15   -0.61902E+15   -0.61902E+15
  218    -0.71006E+15   -0.71006E+15   -0.71006E+15   -0.71006E+15   -0.71006E+15
  219    -0.67667E+15   -0.67667E+15   -0.67667E+15   -0.67667E+15   -0.67667E+15
  220    -0.10148E+16   -0.10148E+16   -0.10148E+16   -0.10148E+16   -0.10148E+16
  221    -0.12245E+16   -0.12245E+16   -0.12245E+16   -0.12245E+16   -0.12245E+16
  222    -0.14966E+16   -0.14966E+16   -0.14966E+16   -0.14966E+16   -0.14966E+16
  223    -0.13369E+16   -0.13369E+16   -0.13369E+16   -0.13369E+16   -0.13369E+16
  224    -0.13160E+16   -0.13160E+16   -0.13160E+16   -0.13160E+16   -0.13160E+16
  225    -0.91343E+15   -0.91343E+15   -0.91343E+15   -0.91343E+15   -0.91343E+15
  226    -0.49487E+15   -0.49487E+15   -0.49487E+15   -0.49487E+15   -0.49487E+15
  227    -0.38464E+15   -0.38464E+15   -0.38464E+15   -0.38464E+15   -0.38464E+15
  228    -0.79153E+15   -0.79153E+15   -0.79153E+15   -0.79153E+15   -0.79153E+15
  229    -0.64670E+15   -0.64670E+15   -0.64670E+15   -0.64670E+15   -0.64670E+15
  230    -0.10348E+16   -0.10348E+16   -0.10348E+16   -0.10348E+16   -0.10348E+16
  231    -0.12535E+16   -0.12535E+16   -0.12535E+16   -0.12535E+16   -0.12535E+16
  232    -0.15358E+16   -0.15358E+16   -0.15358E+16   -0.15358E+16   -0.15358E+16
  233    -0.14634E+16   -0.14634E+16   -0.14634E+16   -0.14634E+16   -0.14634E+16
  234    -0.19376E+16   -0.19376E+16   -0.19376E+16   -0.19376E+16   -0.19376E+16
  235    -0.17457E+16   -0.17457E+16   -0.17457E+16   -0.17457E+16   -0.17457E+16
  236    -0.13983E+16   -0.13983E+16   -0.13983E+16   -0.13983E+16   -0.13983E+16
  237    -0.10830E+16   -0.10830E+16   -0.10830E+16   -0.10830E+16   -0.10830E+16
  238    -0.91183E+15   -0.91183E+15   -0.91183E+15   -0.91183E+15   -0.91183E+15
  239    -0.66376E+15   -0.66376E+15   -0.66376E+15   -0.66376E+15   -0.66376E+15
  240    -0.53209E+15   -0.53209E+15   -0.53209E+15   -0.53209E+15   -0.53209E+15
  241    -0.54986E+15   -0.54986E+15   -0.54986E+15   -0.54986E+15   -0.54986E+15
  242    -0.54118E+15   -0.54118E+15   -0.54118E+15   -0.54118E+15   -0.54118E+15
  243    -0.64475E+15   -0.64475E+15   -0.64475E+15   -0.64475E+15   -0.64475E+15
  244    -0.99516E+15   -0.99516E+15   -0.99516E+15   -0.99516E+15   -0.99516E+15
  245    -0.11857E+16   -0.11857E+16   -0.11857E+16   -0.11857E+16   -0.11857E+16
  246    -0.14233E+16   -0.14233E+16   -0.14233E+16   -0.14233E+16   -0.14233E+16
  247    -0.19115E+16   -0.19115E+16   -0.19115E+16   -0.19115E+16   -0.19115E+16
  248    -0.14254E+16   -0.14254E+16   -0.14254E+16   -0.14254E+16   -0.14254E+16
  249    -0.10515E+16   -0.10515E+16   -0.10515E+16   -0.10515E+16   -0.10515E+16
  250    -0.17680E+15   -0.17680E+15   -0.17680E+15   -0.17680E+15   -0.17680E+15
  251    -0.74766E+15   -0.74766E+15   -0.74766E+15   -0.74766E+15   -0.74766E+15
  252    -0.12131E+16   -0.12131E+16   -0.12131E+16   -0.12131E+16   -0.12131E+16
  253    -0.99552E+15   -0.99552E+15   -0.99552E+15   -0.99552E+15   -0.99552E+15
  254    -0.10544E+16   -0.10544E+16   -0.10544E+16   -0.10544E+16   -0.10544E+16
  255    -0.90948E+15   -0.90948E+15   -0.90948E+15   -0.90948E+15   -0.90948E+15
  256    -0.12280E+16   -0.12280E+16   -0.12280E+16   -0.12280E+16   -0.12280E+16
  257    -0.13675E+16   -0.13675E+16   -0.13675E+16   -0.13675E+16   -0.13675E+16
  258    -0.16414E+16   -0.16414E+16   -0.16414E+16   -0.16414E+16   -0.16414E+16
  259    -0.16492E+16   -0.16492E+16   -0.16492E+16   -0.16492E+16   -0.16492E+16
  260    -0.13306E+16   -0.13306E+16   -0.13306E+16   -0.13306E+16   -0.13306E+16
  261    -0.92603E+15   -0.92603E+15   -0.92603E+15   -0.92603E+15   -0.92603E+15
  262    -0.72520E+15   -0.72520E+15   -0.72520E+15   -0.72520E+15   -0.72520E+15
  263    -0.57922E+15   -0.57922E+15   -0.57922E+15   -0.57922E+15   -0.57922E+15
  264    -0.96002E+15   -0.96002E+15   -0.96002E+15   -0.96002E+15   -0.96002E+15
  265    -0.46354E+15   -0.46354E+15   -0.46354E+15   -0.46354E+15   -0.46354E+15
  266    -0.89152E+15   -0.89152E+15   -0.89152E+15   -0.89152E+15   -0.89152E+15
  267    -0.13743E+16   -0.13743E+16   -0.13743E+16   -0.13743E+16   -0.13743E+16
  268    -0.52015E+15   -0.52015E+15   -0.52015E+15   -0.52015E+15   -0.52015E+15
  269    -0.17213E+16   -0.17213E+16   -0.17213E+16   -0.17213E+16   -0.17213E+16
  270    -0.20294E+16   -0.20294E+16   -0.20294E+16   -0.20294E+16   -0.20294E+16
  271    -0.14162E+16   -0.14162E+16   -0.14162E+16   -0.14162E+16   -0.14162E+16
  272    -0.12863E+16   -0.12863E+16   -0.12863E+16   -0.12863E+16   -0.12863E+16
  273    -0.13644E+16   -0.13644E+16   -0.13644E+16   -0.13644E+16   -0.13644E+16
  274    -0.11309E+16   -0.11309E+16   -0.11309E+16   -0.11309E+16   -0.11309E+16
  275    -0.81730E+15   -0.81730E+15   -0.81730E+15   -0.81730E+15   -0.81730E+15
  276    -0.19944E+15   -0.19944E+15   -0.19944E+15   -0.19944E+15   -0.19944E+15
  277    -0.73557E+15   -0.73557E+15   -0.73557E+15   -0.73557E+15   -0.73557E+15
  278    -0.66119E+15   -0.66119E+15   -0.66119E+15   -0.66119E+15   -0.66119E+15
  279    -0.80054E+15   -0.80054E+15   -0.80054E+15   -0.80054E+15   -0.80054E+15
  280    -0.70175E+15   -0.70175E+15   -0.70175E+15   -0.70175E+15   -0.70175E+15
  281    -0.77477E+15   -0.77477E+15   -0.77477E+15   -0.77477E+15   -0.77477E+15
  282    -0.13602E+16   -0.13602E+16   -0.13602E+16   -0.13602E+16   -0.13602E+16
  283    -0.16099E+16   -0.16099E+16   -0.16099E+16   -0.16099E+16   -0.16099E+16
  284    -0.15392E+16   -0.15392E+16   -0.15392E+16   -0.15392E+16   -0.15392E+16
  285    -0.96423E+15   -0.96423E+15   -0.96423E+15   -0.96423E+15   -0.96423E+15
  286    -0.31962E+15   -0.31962E+15   -0.31962E+15   -0.31962E+15   -0.31962E+15
  287    -0.52368E+15   -0.52368E+15   -0.52368E+15   -0.52368E+15   -0.52368E+15
  288    -0.77289E+15   -0.77289E+15   -0.77289E+15   -0.77289E+15   -0.77289E+15
  289    -0.88369E+15   -0.88369E+15   -0.88369E+15   -0.88369E+15   -0.88369E+15
  290    -0.11604E+16   -0.11604E+16   -0.11604E+16   -0.11604E+16   -0.11604E+16
  291    -0.65270E+15   -0.65270E+15   -0.65270E+15   -0.65270E+15   -0.65270E+15
  292    -0.13625E+16   -0.13625E+16   -0.13625E+16   -0.13625E+16   -0.13625E+16
  293    -0.19492E+16   -0.19492E+16   -0.19492E+16   -0.19492E+16   -0.19492E+16
  294    -0.19448E+16   -0.19448E+16   -0.19448E+16   -0.19448E+16   -0.19448E+16
  295    -0.18230E+16   -0.18230E+16   -0.18230E+16   -0.18230E+16   -0.18230E+16
  296    -0.17768E+16   -0.17768E+16   -0.17768E+16   -0.17768E+16   -0.17768E+16
  297    -0.11054E+16   -0.11054E+16   -0.11054E+16   -0.11054E+16   -0.11054E+16
  298    -0.55711E+15   -0.55711E+15   -0.55711E+15   -0.55711E+15   -0.55711E+15
  299    -0.49799E+15   -0.49799E+15   -0.49799E+15   -0.49799E+15   -0.49799E+15
  300    -0.10525E+16   -0.10525E+16   -0.10525E+16   -0.10525E+16   -0.10525E+16
  301    -0.73734E+15   -0.73734E+15   -0.73734E+15   -0.73734E+15   -0.73734E+15
  302    -0.76106E+15   -0.76106E+15   -0.76106E+15   -0.76106E+15   -0.76106E+15
  303    -0.11000E+16   -0.11000E+16   -0.11000E+16   -0.11000E+16   -0.11000E+16
  304    -0.18052E+16   -0.18052E+16   -0.18052E+16   -0.18052E+16   -0.18052E+16
  305    -0.16828E+16   -0.16828E+16   -0.16828E+16   -0.16828E+16   -0.16828E+16
  306    -0.16855E+16   -0.16855E+16   -0.16855E+16   -0.16855E+16   -0.16855E+16
  307    -0.15856E+16   -0.15856E+16   -0.15856E+16   -0.15856E+16   -0.15856E+16
  308    -0.18761E+16   -0.18761E+16   -0.18761E+16   -0.18761E+16   -0.18761E+16
  309    -0.10965E+16   -0.10965E+16   -0.10965E+16   -0.10965E+16   -0.10965E+16
  310    -0.51550E+15   -0.51550E+15   -0.51550E+15   -0.51550E+15   -0.51550E+15
  311    -0.48984E+15   -0.48984E+15   -0.48984E+15   -0.48984E+15   -0.48984E+15
  312    -0.95840E+15   -0.95840E+15   -0.95840E+15   -0.95840E+15   -0.95840E+15
  313    -0.51857E+15   -0.51857E+15   -0.51857E+15   -0.51857E+15   -0.51857E+15
  314    -0.10202E+16   -0.10202E+16   -0.10202E+16   -0.10202E+16   -0.10202E+16
  315    -0.14886E+16   -0.14886E+16   -0.14886E+16   -0.14886E+16   -0.14886E+16
  316    -0.12200E+16   -0.12200E+16   -0.12200E+16   -0.12200E+16   -0.12200E+16
  317    -0.17125E+16   -0.17125E+16   -0.17125E+16   -0.17125E+16   -0.17125E+16
  318    -0.17123E+16   -0.17123E+16   -0.17123E+16   -0.17123E+16   -0.17123E+16
  319    -0.15054E+16   -0.15054E+16   -0.15054E+16   -0.15054E+16   -0.15054E+16
  320    -0.15721E+16   -0.15721E+16   -0.15721E+16   -0.15721E+16   -0.15721E+16
  321    -0.86001E+15   -0.86001E+15   -0.86001E+15   -0.86001E+15   -0.86001E+15
  322    -0.54907E+15   -0.54907E+15   -0.54907E+15   -0.54907E+15   -0.54907E+15
  323    -0.65828E+15   -0.65828E+15   -0.65828E+15   -0.65828E+15   -0.65828E+15
  324    -0.12779E+16   -0.12779E+16   -0.12779E+16   -0.12779E+16   -0.12779E+16
  325    -0.60278E+15   -0.60278E+15   -0.60278E+15   -0.60278E+15   -0.60278E+15
  326    -0.11396E+16   -0.11396E+16   -0.11396E+16   -0.11396E+16   -0.11396E+16
  327    -0.10493E+16   -0.10493E+16   -0.10493E+16   -0.10493E+16   -0.10493E+16
  328    -0.57826E+15   -0.57826E+15   -0.57826E+15   -0.57826E+15   -0.57826E+15
  329    -0.16095E+16   -0.16095E+16   -0.16095E+16   -0.16095E+16   -0.16095E+16
  330    -0.13674E+16   -0.13674E+16   -0.13674E+16   -0.13674E+16   -0.13674E+16
  331    -0.17486E+16   -0.17486E+16   -0.17486E+16   -0.17486E+16   -0.17486E+16
  332    -0.15128E+16   -0.15128E+16   -0.15128E+16   -0.15128E+16   -0.15128E+16
  333    -0.11156E+16   -0.11156E+16   -0.11156E+16   -0.11156E+16   -0.11156E+16
  334    -0.88357E+15   -0.88357E+15   -0.88357E+15   -0.88357E+15   -0.88357E+15
  335    -0.60051E+15   -0.60051E+15   -0.60051E+15   -0.60051E+15   -0.60051E+15
  336    -0.68403E+15   -0.68403E+15   -0.68403E+15   -0.68403E+15   -0.68403E+15
  337    -0.61609E+15   -0.61609E+15   -0.61609E+15   -0.61609E+15   -0.61609E+15
  338    -0.84630E+15   -0.84630E+15   -0.84630E+15   -0.84630E+15   -0.84630E+15
  339    -0.11636E+16   -0.11636E+16   -0.11636E+16   -0.11636E+16   -0.11636E+16
  340    -0.35828E+15   -0.35828E+15   -0.35828E+15   -0.35828E+15   -0.35828E+15
  341    -0.18741E+16   -0.18741E+16   -0.18741E+16   -0.18741E+16   -0.18741E+16
  342    -0.18948E+16   -0.18948E+16   -0.18948E+16   -0.18948E+16   -0.18948E+16
  343    -0.11797E+16   -0.11797E+16   -0.11797E+16   -0.11797E+16   -0.11797E+16
  344    -0.13582E+16   -0.13582E+16   -0.13582E+16   -0.13582E+16   -0.13582E+16
  345    -0.78962E+15   -0.78962E+15   -0.78962E+15   -0.78962E+15   -0.78962E+15
  346    -0.80307E+15   -0.80307E+15   -0.80307E+15   -0.80307E+15   -0.80307E+15
  347    -0.63243E+15   -0.63243E+15   -0.63243E+15   -0.63243E+15   -0.63243E+15
  348    -0.11691E+16   -0.11691E+16   -0.11691E+16   -0.11691E+16   -0.11691E+16
  349    -0.69311E+15   -0.69311E+15   -0.69311E+15   -0.69311E+15   -0.69311E+15
  350    -0.38788E+15   -0.38788E+15   -0.38788E+15   -0.38788E+15   -0.38788E+15
  351    -0.11697E+16   -0.11697E+16   -0.11697E+16   -0.11697E+16   -0.11697E+16
  352    -0.42230E+15   -0.42230E+15   -0.42230E+15   -0.42230E+15   -0.42230E+15
  353    -0.15137E+16   -0.15137E+16   -0.15137E+16   -0.15137E+16   -0.15137E+16
  354    -0.14414E+16   -0.14414E+16   -0.14414E+16   -0.14414E+16   -0.14414E+16
  355    -0.16802E+16   -0.16802E+16   -0.16802E+16   -0.16802E+16   -0.16802E+16
  356    -0.14824E+16   -0.14824E+16   -0.14824E+16   -0.14824E+16   -0.14824E+16
  357    -0.10332E+16   -0.10332E+16   -0.10332E+16   -0.10332E+16   -0.10332E+16
  358    -0.61600E+15   -0.61600E+15   -0.61600E+15   -0.61600E+15   -0.61600E+15
  359    -0.79188E+15   -0.79188E+15   -0.79188E+15   -0.79188E+15   -0.79188E+15
  360    -0.63164E+15   -0.63164E+15   -0.63164E+15   -0.63164E+15   -0.63164E+15
  361    -0.11879E+16   -0.11879E+16   -0.11879E+16   -0.11879E+16   -0.11879E+16
  362    -0.11627E+16   -0.11627E+16   -0.11627E+16   -0.11627E+16   -0.11627E+16
  363    -0.61236E+15   -0.61236E+15   -0.61236E+15   -0.61236E+15   -0.61236E+15
  364    -0.75938E+15   -0.75938E+15   -0.75938E+15   -0.75938E+15   -0.75938E+15
  365    -0.11434E+16   -0.11434E+16   -0.11434E+16   -0.11434E+16   -0.11434E+16
  366    -0.19436E+16   -0.19436E+16   -0.19436E+16   -0.19436E+16   -0.19436E+16
  367    -0.18222E+16   -0.18222E+16   -0.18222E+16   -0.18222E+16   -0.18222E+16
  368    -0.11553E+16   -0.11553E+16   -0.11553E+16   -0.11553E+16   -0.11553E+16
  369    -0.98606E+15   -0.98606E+15   -0.98606E+15   -0.98606E+15   -0.98606E+15
  370    -0.53880E+15   -0.53880E+15   -0.53880E+15   -0.53880E+15   -0.53880E+15
  371    -0.65676E+15   -0.65676E+15   -0.65676E+15   -0.65676E+15   -0.65676E+15
  372    -0.90476E+15   -0.90476E+15   -0.90476E+15   -0.90476E+15   -0.90476E+15
  373    -0.14122E+16   -0.14122E+16   -0.14122E+16   -0.14122E+16   -0.14122E+16
  374    -0.87733E+15   -0.87733E+15   -0.87733E+15   -0.87733E+15   -0.87733E+15
  375    -0.84304E+15   -0.84304E+15   -0.84304E+15   -0.84304E+15   -0.84304E+15
  376    -0.13614E+16   -0.13614E+16   -0.13614E+16   -0.13614E+16   -0.13614E+16
  377    -0.20203E+16   -0.20203E+16   -0.20203E+16   -0.20203E+16   -0.20203E+16
  378    -0.16139E+16   -0.16139E+16   -0.16139E+16   -0.16139E+16   -0.16139E+16
  379    -0.20794E+16   -0.20794E+16   -0.20794E+16   -0.20794E+16   -0.20794E+16
  380    -0.14805E+16   -0.14805E+16   -0.14805E+16   -0.14805E+16   -0.14805E+16
  381    -0.14885E+16   -0.14885E+16   -0.14885E+16   -0.14885E+16   -0.14885E+16
  382    -0.11385E+16   -0.11385E+16   -0.11385E+16   -0.11385E+16   -0.11385E+16
  383    -0.11181E+16   -0.11181E+16   -0.11181E+16   -0.11181E+16   -0.11181E+16
  384    -0.61310E+15   -0.61310E+15   -0.61310E+15   -0.61310E+15   -0.61310E+15
  385    -0.90617E+15   -0.90617E+15   -0.90617E+15   -0.90617E+15   -0.90617E+15
  386    -0.82735E+15   -0.82735E+15   -0.82735E+15   -0.82735E+15   -0.82735E+15
  387    -0.79992E+15   -0.79992E+15   -0.79992E+15   -0.79992E+15   -0.79992E+15
  388    -0.12957E+16   -0.12957E+16   -0.12957E+16   -0.12957E+16   -0.12957E+16
  389    -0.18490E+16   -0.18490E+16   -0.18490E+16   -0.18490E+16   -0.18490E+16
  390    -0.16618E+16   -0.16618E+16   -0.16618E+16   -0.16618E+16   -0.16618E+16
  391    -0.18632E+16   -0.18632E+16   -0.18632E+16   -0.18632E+16   -0.18632E+16
  392    -0.18198E+16   -0.18198E+16   -0.18198E+16   -0.18198E+16   -0.18198E+16
  393    -0.12867E+16   -0.12867E+16   -0.12867E+16   -0.12867E+16   -0.12867E+16
  394    -0.44133E+15   -0.44133E+15   -0.44133E+15   -0.44133E+15   -0.44133E+15
  395    -0.71702E+15   -0.71702E+15   -0.71702E+15   -0.71702E+15   -0.71702E+15
  396    -0.86214E+15   -0.86214E+15   -0.86214E+15   -0.86214E+15   -0.86214E+15
  397    -0.44888E+15   -0.44888E+15   -0.44888E+15   -0.44888E+15   -0.44888E+15
  398    -0.90682E+15   -0.90682E+15   -0.90682E+15   -0.90682E+15   -0.90682E+15
  399    -0.11972E+16   -0.11972E+16   -0.11972E+16   -0.11972E+16   -0.11972E+16
  400    -0.19846E+16   -0.19846E+16   -0.19846E+16   -0.19846E+16   -0.19846E+16
  401    -0.23367E+16   -0.23367E+16   -0.23367E+16   -0.23367E+16   -0.23367E+16
  402    -0.20228E+16   -0.20228E+16   -0.20228E+16   -0.20228E+16   -0.20228E+16
  403    -0.18010E+16   -0.18010E+16   -0.18010E+16   -0.18010E+16   -0.18010E+16
  404    -0.15432E+16   -0.15432E+16   -0.15432E+16   -0.15432E+16   -0.15432E+16
  405    -0.13141E+16   -0.13141E+16   -0.13141E+16   -0.13141E+16   -0.13141E+16
  406    -0.51569E+15   -0.51569E+15   -0.51569E+15   -0.51569E+15   -0.51569E+15
  407    -0.80265E+15   -0.80265E+15   -0.80265E+15   -0.80265E+15   -0.80265E+15
  408    -0.12490E+16   -0.12490E+16   -0.12490E+16   -0.12490E+16   -0.12490E+16
  409    -0.10244E+16   -0.10244E+16   -0.10244E+16   -0.10244E+16   -0.10244E+16
  410    -0.11483E+16   -0.11483E+16   -0.11483E+16   -0.11483E+16   -0.11483E+16
  411    -0.11915E+16   -0.11915E+16   -0.11915E+16   -0.11915E+16   -0.11915E+16
  412    -0.14119E+16   -0.14119E+16   -0.14119E+16   -0.14119E+16   -0.14119E+16
  413    -0.15176E+16   -0.15176E+16   -0.15176E+16   -0.15176E+16   -0.15176E+16
  414    -0.20748E+16   -0.20748E+16   -0.20748E+16   -0.20748E+16   -0.20748E+16
  415    -0.16168E+16   -0.16168E+16   -0.16168E+16   -0.16168E+16   -0.16168E+16
  416    -0.15150E+16   -0.15150E+16   -0.15150E+16   -0.15150E+16   -0.15150E+16
  417    -0.12299E+16   -0.12299E+16   -0.12299E+16   -0.12299E+16   -0.12299E+16
  418    -0.63186E+15   -0.63186E+15   -0.63186E+15   -0.63186E+15   -0.63186E+15
  419    -0.82874E+15   -0.82874E+15   -0.82874E+15   -0.82874E+15   -0.82874E+15
  420    -0.39937E+15   -0.39937E+15   -0.39937E+15   -0.39937E+15   -0.39937E+15
  421    -0.12080E+16   -0.12080E+16   -0.12080E+16   -0.12080E+16   -0.12080E+16
  422    -0.94078E+15   -0.94078E+15   -0.94078E+15   -0.94078E+15   -0.94078E+15
  423    -0.55660E+15   -0.55660E+15   -0.55660E+15   -0.55660E+15   -0.55660E+15
  424    -0.11004E+16   -0.11004E+16   -0.11004E+16   -0.11004E+16   -0.11004E+16
  425    -0.19095E+16   -0.19095E+16   -0.19095E+16   -0.19095E+16   -0.19095E+16
  426    -0.18486E+16   -0.18486E+16   -0.18486E+16   -0.18486E+16   -0.18486E+16
  427    -0.16001E+16   -0.16001E+16   -0.16001E+16   -0.16001E+16   -0.16001E+16
  428    -0.16762E+16   -0.16762E+16   -0.16762E+16   -0.16762E+16   -0.16762E+16
  429    -0.90757E+15   -0.90757E+15   -0.90757E+15   -0.90757E+15   -0.90757E+15
  430    -0.87686E+15   -0.87686E+15   -0.87686E+15   -0.87686E+15   -0.87686E+15
  431    -0.31782E+15   -0.31782E+15   -0.31782E+15   -0.31782E+15   -0.31782E+15
  432    -0.37833E+15   -0.37833E+15   -0.37833E+15   -0.37833E+15   -0.37833E+15
  433    -0.11736E+16   -0.11736E+16   -0.11736E+16   -0.11736E+16   -0.11736E+16
  434    -0.12329E+16   -0.12329E+16   -0.12329E+16   -0.12329E+16   -0.12329E+16
  435    -0.11175E+16   -0.11175E+16   -0.11175E+16   -0.11175E+16   -0.11175E+16
  436    -0.13835E+16   -0.13835E+16   -0.13835E+16   -0.13835E+16   -0.13835E+16
  437    -0.19837E+16   -0.19837E+16   -0.19837E+16   -0.19837E+16   -0.19837E+16
  438    -0.17303E+16   -0.17303E+16   -0.17303E+16   -0.17303E+16   -0.17303E+16
  439    -0.21601E+16   -0.21601E+16   -0.21601E+16   -0.21601E+16   -0.21601E+16
  440    -0.19141E+16   -0.19141E+16   -0.19141E+16   -0.19141E+16   -0.19141E+16
  441    -0.11725E+16   -0.11725E+16   -0.11725E+16   -0.11725E+16   -0.11725E+16
  442    -0.99825E+15   -0.99825E+15   -0.99825E+15   -0.99825E+15   -0.99825E+15
  443    -0.30921E+15   -0.30921E+15   -0.30921E+15   -0.30921E+15   -0.30921E+15
  444    -0.32363E+15   -0.32363E+15   -0.32363E+15   -0.32363E+15   -0.32363E+15
  445    -0.13646E+16   -0.13646E+16   -0.13646E+16   -0.13646E+16   -0.13646E+16
  446    -0.67373E+15   -0.67373E+15   -0.67373E+15   -0.67373E+15   -0.67373E+15
  447    -0.14520E+16   -0.14520E+16   -0.14520E+16   -0.14520E+16   -0.14520E+16
  448    -0.15252E+16   -0.15252E+16   -0.15252E+16   -0.15252E+16   -0.15252E+16
  449    -0.14451E+16   -0.14451E+16   -0.14451E+16   -0.14451E+16   -0.14451E+16
  450    -0.21511E+16   -0.21511E+16   -0.21511E+16   -0.21511E+16   -0.21511E+16
  451    -0.18896E+16   -0.18896E+16   -0.18896E+16   -0.18896E+16   -0.18896E+16
  452    -0.16181E+16   -0.16181E+16   -0.16181E+16   -0.16181E+16   -0.16181E+16
  453    -0.10488E+16   -0.10488E+16   -0.10488E+16   -0.10488E+16   -0.10488E+16
  454    -0.59034E+15   -0.59034E+15   -0.59034E+15   -0.59034E+15   -0.59034E+15
  455    -0.85716E+15   -0.85716E+15   -0.85716E+15   -0.85716E+15   -0.85716E+15
  456    -0.34400E+15   -0.34400E+15   -0.34400E+15   -0.34400E+15   -0.34400E+15
  457    -0.93449E+15   -0.93449E+15   -0.93449E+15   -0.93449E+15   -0.93449E+15
  458    -0.10675E+16   -0.10675E+16   -0.10675E+16   -0.10675E+16   -0.10675E+16
  459    -0.71750E+15   -0.71750E+15   -0.71750E+15   -0.71750E+15   -0.71750E+15
  460    -0.65111E+15   -0.65111E+15   -0.65111E+15   -0.65111E+15   -0.65111E+15
  461    -0.13922E+16   -0.13922E+16   -0.13922E+16   -0.13922E+16   -0.13922E+16
  462    -0.21906E+16   -0.21906E+16   -0.21906E+16   -0.21906E+16   -0.21906E+16
  463    -0.18867E+16   -0.18867E+16   -0.18867E+16   -0.18867E+16   -0.18867E+16
  464    -0.15815E+16   -0.15815E+16   -0.15815E+16   -0.15815E+16   -0.15815E+16
  465    -0.14304E+16   -0.14304E+16   -0.14304E+16   -0.14304E+16   -0.14304E+16
  466    -0.88691E+15   -0.88691E+15   -0.88691E+15   -0.88691E+15   -0.88691E+15
  467    -0.59703E+15   -0.59703E+15   -0.59703E+15   -0.59703E+15   -0.59703E+15
  468    -0.79939E+15   -0.79939E+15   -0.79939E+15   -0.79939E+15   -0.79939E+15
  469    -0.86221E+15   -0.86221E+15   -0.86221E+15   -0.86221E+15   -0.86221E+15
  470    -0.14010E+16   -0.14010E+16   -0.14010E+16   -0.14010E+16   -0.14010E+16
  471    -0.50627E+15   -0.50627E+15   -0.50627E+15   -0.50627E+15   -0.50627E+15
  472    -0.68085E+15   -0.68085E+15   -0.68085E+15   -0.68085E+15   -0.68085E+15
  473    -0.12702E+16   -0.12702E+16   -0.12702E+16   -0.12702E+16   -0.12702E+16
  474    -0.14728E+16   -0.14728E+16   -0.14728E+16   -0.14728E+16   -0.14728E+16
  475    -0.17770E+16   -0.17770E+16   -0.17770E+16   -0.17770E+16   -0.17770E+16
  476    -0.16231E+16   -0.16231E+16   -0.16231E+16   -0.16231E+16   -0.16231E+16
  477    -0.96549E+15   -0.96549E+15   -0.96549E+15   -0.96549E+15   -0.96549E+15
  478    -0.47737E+15   -0.47737E+15   -0.47737E+15   -0.47737E+15   -0.47737E+15
  479     0.14894E+15    0.14894E+15    0.14894E+15    0.14894E+15    0.14894E+15
  480    -0.14099E+15   -0.14099E+15   -0.14099E+15   -0.14099E+15   -0.14099E+15
  481    -0.11783E+16   -0.11783E+16   -0.11783E+16   -0.11783E+16   -0.11783E+16
  482    -0.75811E+15   -0.75811E+15   -0.75811E+15   -0.75811E+15   -0.75811E+15
  483    -0.77717E+15   -0.77717E+15   -0.77717E+15   -0.77717E+15   -0.77717E+15
  484    -0.76064E+15   -0.76064E+15   -0.76064E+15   -0.76064E+15   -0.76064E+15
  485    -0.13810E+16   -0.13810E+16   -0.13810E+16   -0.13810E+16   -0.13810E+16
  486    -0.13616E+16   -0.13616E+16   -0.13616E+16   -0.13616E+16   -0.13616E+16
  487    -0.15882E+16   -0.15882E+16   -0.15882E+16   -0.15882E+16   -0.15882E+16
  488    -0.13568E+16   -0.13568E+16   -0.13568E+16   -0.13568E+16   -0.13568E+16
  489    -0.10712E+16   -0.10712E+16   -0.10712E+16   -0.10712E+16   -0.10712E+16
  490    -0.57422E+15   -0.57422E+15   -0.57422E+15   -0.57422E+15   -0.57422E+15
  491     0.94889E+14    0.94889E+14    0.94889E+14    0.94889E+14    0.94889E+14
  492    -0.77268E+15   -0.77268E+15   -0.77268E+15   -0.77268E+15   -0.77268E+15
  493    -0.70137E+15   -0.70137E+15   -0.70137E+15   -0.70137E+15   -0.70137E+15
  494    -0.55158E+15   -0.55158E+15   -0.55158E+15   -0.55158E+15   -0.55158E+15
  495    -0.77678E+15   -0.77678E+15   -0.77678E+15   -0.77678E+15   -0.77678E+15
  496    -0.25992E+15   -0.25992E+15   -0.25992E+15   -0.25992E+15   -0.25992E+15
  497    -0.36301E+15   -0.36301E+15   -0.36301E+15   -0.36301E+15   -0.36301E+15
  498    -0.13623E+16   -0.13623E+16   -0.13623E+16   -0.13623E+16   -0.13623E+16
  499    -0.13976E+16   -0.13976E+16   -0.13976E+16   -0.13976E+16   -0.13976E+16
  500    -0.86392E+15   -0.86392E+15   -0.86392E+15   -0.86392E+15   -0.86392E+15
  501    -0.68247E+15   -0.68247E+15   -0.68247E+15   -0.68247E+15   -0.68247E+15
  502    -0.68947E+15   -0.68947E+15   -0.68947E+15   -0.68947E+15   -0.68947E+15
  503    -0.29461E+15   -0.29461E+15   -0.29461E+15   -0.29461E+15   -0.29461E+15
  504    -0.36231E+15   -0.36231E+15   -0.36231E+15   -0.36231E+15   -0.36231E+15
  505    -0.84019E+15   -0.84019E+15   -0.84019E+15   -0.84019E+15   -0.84019E+15
  506    -0.93951E+15   -0.93951E+15   -0.93951E+15   -0.93951E+15   -0.93951E+15
  507    -0.96370E+15   -0.96370E+15   -0.96370E+15   -0.96370E+15   -0.96370E+15
  508    -0.14674E+16   -0.14674E+16   -0.14674E+16   -0.14674E+16   -0.14674E+16
  509    -0.16370E+16   -0.16370E+16   -0.16370E+16   -0.16370E+16   -0.16370E+16
  510    -0.20102E+16   -0.20102E+16   -0.20102E+16   -0.20102E+16   -0.20102E+16
  511    -0.18993E+16   -0.18993E+16   -0.18993E+16   -0.18993E+16   -0.18993E+16
  512    -0.12842E+16   -0.12842E+16   -0.12842E+16   -0.12842E+16   -0.12842E+16
  513    -0.83245E+15   -0.83245E+15   -0.83245E+15   -0.83245E+15   -0.83245E+15
  514     0.99692E+37    0.99692E+37    0.99692E+37    0.99692E+37    0.99692E+37
  515     0.99692E+37    0.99692E+37    0.99692E+37    0.99692E+37    0.99692E+37
