# Supplementary material for: Unprecedented 2015/2016 Indo‐Pacific Heat Transfer Speeds Up Tropical Pacific Heat Recharge
Source: Geophys Res Lett. 2018 Apr 6;45(7):3274–84. doi: 10.1002/2018GL077106 (PMC5993239; doi:10.1002/2018GL077106)
Supplement: Supplementary file 5 — Data Set S4 [file GRL-45-3274-s005.txt]

 ORAS4 ITF full-depth volume transport in Sv (5 members beginning in 1975/01)
    0    -0.11936E+02   -0.11936E+02   -0.11936E+02   -0.11936E+02   -0.11936E+02
    1    -0.10460E+02   -0.10460E+02   -0.10460E+02   -0.10460E+02   -0.10460E+02
    2    -0.13243E+02   -0.13243E+02   -0.13243E+02   -0.13243E+02   -0.13243E+02
    3    -0.15397E+02   -0.15397E+02   -0.15397E+02   -0.15397E+02   -0.15397E+02
    4    -0.15890E+02   -0.15890E+02   -0.15890E+02   -0.15890E+02   -0.15890E+02
    5    -0.15922E+02   -0.15922E+02   -0.15922E+02   -0.15922E+02   -0.15922E+02
    6    -0.17896E+02   -0.17896E+02   -0.17896E+02   -0.17896E+02   -0.17896E+02
    7    -0.19068E+02   -0.19068E+02   -0.19068E+02   -0.19068E+02   -0.19068E+02
    8    -0.19823E+02   -0.19823E+02   -0.19823E+02   -0.19823E+02   -0.19823E+02
    9    -0.16861E+02   -0.16861E+02   -0.16861E+02   -0.16861E+02   -0.16861E+02
   10    -0.14663E+02   -0.14663E+02   -0.14663E+02   -0.14663E+02   -0.14663E+02
   11    -0.13309E+02   -0.13309E+02   -0.13309E+02   -0.13309E+02   -0.13309E+02
   12    -0.11797E+02   -0.11797E+02   -0.11797E+02   -0.11797E+02   -0.11797E+02
   13    -0.10563E+02   -0.10563E+02   -0.10563E+02   -0.10563E+02   -0.10563E+02
   14    -0.10287E+02   -0.10287E+02   -0.10287E+02   -0.10287E+02   -0.10287E+02
   15    -0.11181E+02   -0.11181E+02   -0.11181E+02   -0.11181E+02   -0.11181E+02
   16    -0.10282E+02   -0.10282E+02   -0.10282E+02   -0.10282E+02   -0.10282E+02
   17    -0.13718E+02   -0.13718E+02   -0.13718E+02   -0.13718E+02   -0.13718E+02
   18    -0.14402E+02   -0.14402E+02   -0.14402E+02   -0.14402E+02   -0.14402E+02
   19    -0.14496E+02   -0.14496E+02   -0.14496E+02   -0.14496E+02   -0.14496E+02
   20    -0.13188E+02   -0.13188E+02   -0.13188E+02   -0.13188E+02   -0.13188E+02
   21    -0.11718E+02   -0.11718E+02   -0.11718E+02   -0.11718E+02   -0.11718E+02
   22    -0.12063E+02   -0.12063E+02   -0.12063E+02   -0.12063E+02   -0.12063E+02
   23    -0.10292E+02   -0.10292E+02   -0.10292E+02   -0.10292E+02   -0.10292E+02
   24    -0.10522E+02   -0.10522E+02   -0.10522E+02   -0.10522E+02   -0.10522E+02
   25    -0.12433E+02   -0.12433E+02   -0.12433E+02   -0.12433E+02   -0.12433E+02
   26    -0.12317E+02   -0.12317E+02   -0.12317E+02   -0.12317E+02   -0.12317E+02
   27    -0.14980E+02   -0.14980E+02   -0.14980E+02   -0.14980E+02   -0.14980E+02
   28    -0.11691E+02   -0.11691E+02   -0.11691E+02   -0.11691E+02   -0.11691E+02
   29    -0.14052E+02   -0.14052E+02   -0.14052E+02   -0.14052E+02   -0.14052E+02
   30    -0.15515E+02   -0.15515E+02   -0.15515E+02   -0.15515E+02   -0.15515E+02
   31    -0.16720E+02   -0.16720E+02   -0.16720E+02   -0.16720E+02   -0.16720E+02
   32    -0.15291E+02   -0.15291E+02   -0.15291E+02   -0.15291E+02   -0.15291E+02
   33    -0.15502E+02   -0.15502E+02   -0.15502E+02   -0.15502E+02   -0.15502E+02
   34    -0.12424E+02   -0.12424E+02   -0.12424E+02   -0.12424E+02   -0.12424E+02
   35    -0.10757E+02   -0.10757E+02   -0.10757E+02   -0.10757E+02   -0.10757E+02
   36    -0.11955E+02   -0.11955E+02   -0.11955E+02   -0.11955E+02   -0.11955E+02
   37    -0.11235E+02   -0.11235E+02   -0.11235E+02   -0.11235E+02   -0.11235E+02
   38    -0.16243E+02   -0.16243E+02   -0.16243E+02   -0.16243E+02   -0.16243E+02
   39    -0.15764E+02   -0.15764E+02   -0.15764E+02   -0.15764E+02   -0.15764E+02
   40    -0.15161E+02   -0.15161E+02   -0.15161E+02   -0.15161E+02   -0.15161E+02
   41    -0.15595E+02   -0.15595E+02   -0.15595E+02   -0.15595E+02   -0.15595E+02
   42    -0.16626E+02   -0.16626E+02   -0.16626E+02   -0.16626E+02   -0.16626E+02
   43    -0.17543E+02   -0.17543E+02   -0.17543E+02   -0.17543E+02   -0.17543E+02
   44    -0.16938E+02   -0.16938E+02   -0.16938E+02   -0.16938E+02   -0.16938E+02
   45    -0.14916E+02   -0.14916E+02   -0.14916E+02   -0.14916E+02   -0.14916E+02
   46    -0.13076E+02   -0.13076E+02   -0.13076E+02   -0.13076E+02   -0.13076E+02
   47    -0.10853E+02   -0.10853E+02   -0.10853E+02   -0.10853E+02   -0.10853E+02
   48    -0.96835E+01   -0.96835E+01   -0.96835E+01   -0.96835E+01   -0.96835E+01
   49    -0.11018E+02   -0.11018E+02   -0.11018E+02   -0.11018E+02   -0.11018E+02
   50    -0.11618E+02   -0.11618E+02   -0.11618E+02   -0.11618E+02   -0.11618E+02
   51    -0.12932E+02   -0.12932E+02   -0.12932E+02   -0.12932E+02   -0.12932E+02
   52    -0.14984E+02   -0.14984E+02   -0.14984E+02   -0.14984E+02   -0.14984E+02
   53    -0.18125E+02   -0.18125E+02   -0.18125E+02   -0.18125E+02   -0.18125E+02
   54    -0.16030E+02   -0.16030E+02   -0.16030E+02   -0.16030E+02   -0.16030E+02
   55    -0.15152E+02   -0.15152E+02   -0.15152E+02   -0.15152E+02   -0.15152E+02
   56    -0.14517E+02   -0.14517E+02   -0.14517E+02   -0.14517E+02   -0.14517E+02
   57    -0.12931E+02   -0.12931E+02   -0.12931E+02   -0.12931E+02   -0.12931E+02
   58    -0.13909E+02   -0.13909E+02   -0.13909E+02   -0.13909E+02   -0.13909E+02
   59    -0.10989E+02   -0.10989E+02   -0.10989E+02   -0.10989E+02   -0.10989E+02
   60    -0.99670E+01   -0.99670E+01   -0.99670E+01   -0.99670E+01   -0.99670E+01
   61    -0.10618E+02   -0.10618E+02   -0.10618E+02   -0.10618E+02   -0.10618E+02
   62    -0.13057E+02   -0.13057E+02   -0.13057E+02   -0.13057E+02   -0.13057E+02
   63    -0.14678E+02   -0.14678E+02   -0.14678E+02   -0.14678E+02   -0.14678E+02
   64    -0.13376E+02   -0.13376E+02   -0.13376E+02   -0.13376E+02   -0.13376E+02
   65    -0.13808E+02   -0.13808E+02   -0.13808E+02   -0.13808E+02   -0.13808E+02
   66    -0.13597E+02   -0.13597E+02   -0.13597E+02   -0.13597E+02   -0.13597E+02
   67    -0.16878E+02   -0.16878E+02   -0.16878E+02   -0.16878E+02   -0.16878E+02
   68    -0.15984E+02   -0.15984E+02   -0.15984E+02   -0.15984E+02   -0.15984E+02
   69    -0.15786E+02   -0.15786E+02   -0.15786E+02   -0.15786E+02   -0.15786E+02
   70    -0.12905E+02   -0.12905E+02   -0.12905E+02   -0.12905E+02   -0.12905E+02
   71    -0.12625E+02   -0.12625E+02   -0.12625E+02   -0.12625E+02   -0.12625E+02
   72    -0.11100E+02   -0.11100E+02   -0.11100E+02   -0.11100E+02   -0.11100E+02
   73    -0.11058E+02   -0.11058E+02   -0.11058E+02   -0.11058E+02   -0.11058E+02
   74    -0.14196E+02   -0.14196E+02   -0.14196E+02   -0.14196E+02   -0.14196E+02
   75    -0.13347E+02   -0.13347E+02   -0.13347E+02   -0.13347E+02   -0.13347E+02
   76    -0.13515E+02   -0.13515E+02   -0.13515E+02   -0.13515E+02   -0.13515E+02
   77    -0.13848E+02   -0.13848E+02   -0.13848E+02   -0.13848E+02   -0.13848E+02
   78    -0.17533E+02   -0.17533E+02   -0.17533E+02   -0.17533E+02   -0.17533E+02
   79    -0.15920E+02   -0.15920E+02   -0.15920E+02   -0.15920E+02   -0.15920E+02
   80    -0.17248E+02   -0.17248E+02   -0.17248E+02   -0.17248E+02   -0.17248E+02
   81    -0.15271E+02   -0.15271E+02   -0.15271E+02   -0.15271E+02   -0.15271E+02
   82    -0.13193E+02   -0.13193E+02   -0.13193E+02   -0.13193E+02   -0.13193E+02
   83    -0.13284E+02   -0.13284E+02   -0.13284E+02   -0.13284E+02   -0.13284E+02
   84    -0.13405E+02   -0.13405E+02   -0.13405E+02   -0.13405E+02   -0.13405E+02
   85    -0.13150E+02   -0.13150E+02   -0.13150E+02   -0.13150E+02   -0.13150E+02
   86    -0.13581E+02   -0.13581E+02   -0.13581E+02   -0.13581E+02   -0.13581E+02
   87    -0.13316E+02   -0.13316E+02   -0.13316E+02   -0.13316E+02   -0.13316E+02
   88    -0.14639E+02   -0.14639E+02   -0.14639E+02   -0.14639E+02   -0.14639E+02
   89    -0.13176E+02   -0.13176E+02   -0.13176E+02   -0.13176E+02   -0.13176E+02
   90    -0.14909E+02   -0.14909E+02   -0.14909E+02   -0.14909E+02   -0.14909E+02
   91    -0.16751E+02   -0.16751E+02   -0.16751E+02   -0.16751E+02   -0.16751E+02
   92    -0.13567E+02   -0.13567E+02   -0.13567E+02   -0.13567E+02   -0.13567E+02
   93    -0.11178E+02   -0.11178E+02   -0.11178E+02   -0.11178E+02   -0.11178E+02
   94    -0.11400E+02   -0.11400E+02   -0.11400E+02   -0.11400E+02   -0.11400E+02
   95    -0.10360E+02   -0.10360E+02   -0.10360E+02   -0.10360E+02   -0.10360E+02
   96    -0.11646E+02   -0.11646E+02   -0.11646E+02   -0.11646E+02   -0.11646E+02
   97    -0.15950E+02   -0.15950E+02   -0.15950E+02   -0.15950E+02   -0.15950E+02
   98    -0.14323E+02   -0.14323E+02   -0.14323E+02   -0.14323E+02   -0.14323E+02
   99    -0.14683E+02   -0.14683E+02   -0.14683E+02   -0.14683E+02   -0.14683E+02
  100    -0.14580E+02   -0.14580E+02   -0.14580E+02   -0.14580E+02   -0.14580E+02
  101    -0.16131E+02   -0.16131E+02   -0.16131E+02   -0.16131E+02   -0.16131E+02
  102    -0.17339E+02   -0.17339E+02   -0.17339E+02   -0.17339E+02   -0.17339E+02
  103    -0.18341E+02   -0.18341E+02   -0.18341E+02   -0.18341E+02   -0.18341E+02
  104    -0.16405E+02   -0.16405E+02   -0.16405E+02   -0.16405E+02   -0.16405E+02
  105    -0.13584E+02   -0.13584E+02   -0.13584E+02   -0.13584E+02   -0.13584E+02
  106    -0.11034E+02   -0.11034E+02   -0.11034E+02   -0.11034E+02   -0.11034E+02
  107    -0.11573E+02   -0.11573E+02   -0.11573E+02   -0.11573E+02   -0.11573E+02
  108    -0.11626E+02   -0.11626E+02   -0.11626E+02   -0.11626E+02   -0.11626E+02
  109    -0.13752E+02   -0.13752E+02   -0.13752E+02   -0.13752E+02   -0.13752E+02
  110    -0.13944E+02   -0.13944E+02   -0.13944E+02   -0.13944E+02   -0.13944E+02
  111    -0.15504E+02   -0.15504E+02   -0.15504E+02   -0.15504E+02   -0.15504E+02
  112    -0.16086E+02   -0.16086E+02   -0.16086E+02   -0.16086E+02   -0.16086E+02
  113    -0.17385E+02   -0.17385E+02   -0.17385E+02   -0.17385E+02   -0.17385E+02
  114    -0.15605E+02   -0.15605E+02   -0.15605E+02   -0.15605E+02   -0.15605E+02
  115    -0.15337E+02   -0.15337E+02   -0.15337E+02   -0.15337E+02   -0.15337E+02
  116    -0.13828E+02   -0.13828E+02   -0.13828E+02   -0.13828E+02   -0.13828E+02
  117    -0.12484E+02   -0.12484E+02   -0.12484E+02   -0.12484E+02   -0.12484E+02
  118    -0.13892E+02   -0.13892E+02   -0.13892E+02   -0.13892E+02   -0.13892E+02
  119    -0.10776E+02   -0.10776E+02   -0.10776E+02   -0.10776E+02   -0.10776E+02
  120    -0.10181E+02   -0.10181E+02   -0.10181E+02   -0.10181E+02   -0.10181E+02
  121    -0.13693E+02   -0.13693E+02   -0.13693E+02   -0.13693E+02   -0.13693E+02
  122    -0.13199E+02   -0.13199E+02   -0.13199E+02   -0.13199E+02   -0.13199E+02
  123    -0.14079E+02   -0.14079E+02   -0.14079E+02   -0.14079E+02   -0.14079E+02
  124    -0.15584E+02   -0.15584E+02   -0.15584E+02   -0.15584E+02   -0.15584E+02
  125    -0.13827E+02   -0.13827E+02   -0.13827E+02   -0.13827E+02   -0.13827E+02
  126    -0.14355E+02   -0.14355E+02   -0.14355E+02   -0.14355E+02   -0.14355E+02
  127    -0.15419E+02   -0.15419E+02   -0.15419E+02   -0.15419E+02   -0.15419E+02
  128    -0.14463E+02   -0.14463E+02   -0.14463E+02   -0.14463E+02   -0.14463E+02
  129    -0.13605E+02   -0.13605E+02   -0.13605E+02   -0.13605E+02   -0.13605E+02
  130    -0.11884E+02   -0.11884E+02   -0.11884E+02   -0.11884E+02   -0.11884E+02
  131    -0.11452E+02   -0.11452E+02   -0.11452E+02   -0.11452E+02   -0.11452E+02
  132    -0.11083E+02   -0.11083E+02   -0.11083E+02   -0.11083E+02   -0.11083E+02
  133    -0.11535E+02   -0.11535E+02   -0.11535E+02   -0.11535E+02   -0.11535E+02
  134    -0.16117E+02   -0.16117E+02   -0.16117E+02   -0.16117E+02   -0.16117E+02
  135    -0.14490E+02   -0.14490E+02   -0.14490E+02   -0.14490E+02   -0.14490E+02
  136    -0.13580E+02   -0.13580E+02   -0.13580E+02   -0.13580E+02   -0.13580E+02
  137    -0.13848E+02   -0.13848E+02   -0.13848E+02   -0.13848E+02   -0.13848E+02
  138    -0.12802E+02   -0.12802E+02   -0.12802E+02   -0.12802E+02   -0.12802E+02
  139    -0.13925E+02   -0.13925E+02   -0.13925E+02   -0.13925E+02   -0.13925E+02
  140    -0.14553E+02   -0.14553E+02   -0.14553E+02   -0.14553E+02   -0.14553E+02
  141    -0.12892E+02   -0.12892E+02   -0.12892E+02   -0.12892E+02   -0.12892E+02
  142    -0.12290E+02   -0.12290E+02   -0.12290E+02   -0.12290E+02   -0.12290E+02
  143    -0.11330E+02   -0.11330E+02   -0.11330E+02   -0.11330E+02   -0.11330E+02
  144    -0.10439E+02   -0.10439E+02   -0.10439E+02   -0.10439E+02   -0.10439E+02
  145    -0.71644E+01   -0.71644E+01   -0.71644E+01   -0.71644E+01   -0.71644E+01
  146    -0.13051E+02   -0.13051E+02   -0.13051E+02   -0.13051E+02   -0.13051E+02
  147    -0.15047E+02   -0.15047E+02   -0.15047E+02   -0.15047E+02   -0.15047E+02
  148    -0.13890E+02   -0.13890E+02   -0.13890E+02   -0.13890E+02   -0.13890E+02
  149    -0.15168E+02   -0.15168E+02   -0.15168E+02   -0.15168E+02   -0.15168E+02
  150    -0.13076E+02   -0.13076E+02   -0.13076E+02   -0.13076E+02   -0.13076E+02
  151    -0.15184E+02   -0.15184E+02   -0.15184E+02   -0.15184E+02   -0.15184E+02
  152    -0.13873E+02   -0.13873E+02   -0.13873E+02   -0.13873E+02   -0.13873E+02
  153    -0.12626E+02   -0.12626E+02   -0.12626E+02   -0.12626E+02   -0.12626E+02
  154    -0.10695E+02   -0.10695E+02   -0.10695E+02   -0.10695E+02   -0.10695E+02
  155    -0.95990E+01   -0.95990E+01   -0.95990E+01   -0.95990E+01   -0.95990E+01
  156    -0.13337E+02   -0.13337E+02   -0.13337E+02   -0.13337E+02   -0.13337E+02
  157    -0.12864E+02   -0.12864E+02   -0.12864E+02   -0.12864E+02   -0.12864E+02
  158    -0.14925E+02   -0.14925E+02   -0.14925E+02   -0.14925E+02   -0.14925E+02
  159    -0.14713E+02   -0.14713E+02   -0.14713E+02   -0.14713E+02   -0.14713E+02
  160    -0.14897E+02   -0.14897E+02   -0.14897E+02   -0.14897E+02   -0.14897E+02
  161    -0.14371E+02   -0.14371E+02   -0.14371E+02   -0.14371E+02   -0.14371E+02
  162    -0.17224E+02   -0.17224E+02   -0.17224E+02   -0.17224E+02   -0.17224E+02
  163    -0.19170E+02   -0.19170E+02   -0.19170E+02   -0.19170E+02   -0.19170E+02
  164    -0.19321E+02   -0.19321E+02   -0.19321E+02   -0.19321E+02   -0.19321E+02
  165    -0.17673E+02   -0.17673E+02   -0.17673E+02   -0.17673E+02   -0.17673E+02
  166    -0.15271E+02   -0.15271E+02   -0.15271E+02   -0.15271E+02   -0.15271E+02
  167    -0.14227E+02   -0.14227E+02   -0.14227E+02   -0.14227E+02   -0.14227E+02
  168    -0.15879E+02   -0.15879E+02   -0.15879E+02   -0.15879E+02   -0.15879E+02
  169    -0.13760E+02   -0.13760E+02   -0.13760E+02   -0.13760E+02   -0.13760E+02
  170    -0.13171E+02   -0.13171E+02   -0.13171E+02   -0.13171E+02   -0.13171E+02
  171    -0.14233E+02   -0.14233E+02   -0.14233E+02   -0.14233E+02   -0.14233E+02
  172    -0.12939E+02   -0.12939E+02   -0.12939E+02   -0.12939E+02   -0.12939E+02
  173    -0.13226E+02   -0.13226E+02   -0.13226E+02   -0.13226E+02   -0.13226E+02
  174    -0.15642E+02   -0.15642E+02   -0.15642E+02   -0.15642E+02   -0.15642E+02
  175    -0.18042E+02   -0.18042E+02   -0.18042E+02   -0.18042E+02   -0.18042E+02
  176    -0.17407E+02   -0.17407E+02   -0.17407E+02   -0.17407E+02   -0.17407E+02
  177    -0.16160E+02   -0.16160E+02   -0.16160E+02   -0.16160E+02   -0.16160E+02
  178    -0.12256E+02   -0.12256E+02   -0.12256E+02   -0.12256E+02   -0.12256E+02
  179    -0.11715E+02   -0.11715E+02   -0.11715E+02   -0.11715E+02   -0.11715E+02
  180    -0.12346E+02   -0.12346E+02   -0.12346E+02   -0.12346E+02   -0.12346E+02
  181    -0.13676E+02   -0.13676E+02   -0.13676E+02   -0.13676E+02   -0.13676E+02
  182    -0.11628E+02   -0.11628E+02   -0.11628E+02   -0.11628E+02   -0.11628E+02
  183    -0.12218E+02   -0.12218E+02   -0.12218E+02   -0.12218E+02   -0.12218E+02
  184    -0.14811E+02   -0.14811E+02   -0.14811E+02   -0.14811E+02   -0.14811E+02
  185    -0.14905E+02   -0.14905E+02   -0.14905E+02   -0.14905E+02   -0.14905E+02
  186    -0.15698E+02   -0.15698E+02   -0.15698E+02   -0.15698E+02   -0.15698E+02
  187    -0.13748E+02   -0.13748E+02   -0.13748E+02   -0.13748E+02   -0.13748E+02
  188    -0.16708E+02   -0.16708E+02   -0.16708E+02   -0.16708E+02   -0.16708E+02
  189    -0.14777E+02   -0.14777E+02   -0.14777E+02   -0.14777E+02   -0.14777E+02
  190    -0.11903E+02   -0.11903E+02   -0.11903E+02   -0.11903E+02   -0.11903E+02
  191    -0.10044E+02   -0.10044E+02   -0.10044E+02   -0.10044E+02   -0.10044E+02
  192    -0.96451E+01   -0.96451E+01   -0.96451E+01   -0.96451E+01   -0.96451E+01
  193    -0.11079E+02   -0.11079E+02   -0.11079E+02   -0.11079E+02   -0.11079E+02
  194    -0.14031E+02   -0.14031E+02   -0.14031E+02   -0.14031E+02   -0.14031E+02
  195    -0.13744E+02   -0.13744E+02   -0.13744E+02   -0.13744E+02   -0.13744E+02
  196    -0.12728E+02   -0.12728E+02   -0.12728E+02   -0.12728E+02   -0.12728E+02
  197    -0.12752E+02   -0.12752E+02   -0.12752E+02   -0.12752E+02   -0.12752E+02
  198    -0.14877E+02   -0.14877E+02   -0.14877E+02   -0.14877E+02   -0.14877E+02
  199    -0.16234E+02   -0.16234E+02   -0.16234E+02   -0.16234E+02   -0.16234E+02
  200    -0.13880E+02   -0.13880E+02   -0.13880E+02   -0.13880E+02   -0.13880E+02
  201    -0.12510E+02   -0.12510E+02   -0.12510E+02   -0.12510E+02   -0.12510E+02
  202    -0.99297E+01   -0.99297E+01   -0.99297E+01   -0.99297E+01   -0.99297E+01
  203    -0.99880E+01   -0.99880E+01   -0.99880E+01   -0.99880E+01   -0.99880E+01
  204    -0.85587E+01   -0.85587E+01   -0.85587E+01   -0.85587E+01   -0.85587E+01
  205    -0.81538E+01   -0.81538E+01   -0.81538E+01   -0.81538E+01   -0.81538E+01
  206    -0.11033E+02   -0.11033E+02   -0.11033E+02   -0.11033E+02   -0.11033E+02
  207    -0.13443E+02   -0.13443E+02   -0.13443E+02   -0.13443E+02   -0.13443E+02
  208    -0.13945E+02   -0.13945E+02   -0.13945E+02   -0.13945E+02   -0.13945E+02
  209    -0.12635E+02   -0.12635E+02   -0.12635E+02   -0.12635E+02   -0.12635E+02
  210    -0.16329E+02   -0.16329E+02   -0.16329E+02   -0.16329E+02   -0.16329E+02
  211    -0.14799E+02   -0.14799E+02   -0.14799E+02   -0.14799E+02   -0.14799E+02
  212    -0.13059E+02   -0.13059E+02   -0.13059E+02   -0.13059E+02   -0.13059E+02
  213    -0.13356E+02   -0.13356E+02   -0.13356E+02   -0.13356E+02   -0.13356E+02
  214    -0.12156E+02   -0.12156E+02   -0.12156E+02   -0.12156E+02   -0.12156E+02
  215    -0.91239E+01   -0.91239E+01   -0.91239E+01   -0.91239E+01   -0.91239E+01
  216    -0.98911E+01   -0.98911E+01   -0.98911E+01   -0.98911E+01   -0.98911E+01
  217    -0.77745E+01   -0.77745E+01   -0.77745E+01   -0.77745E+01   -0.77745E+01
  218    -0.10927E+02   -0.10927E+02   -0.10927E+02   -0.10927E+02   -0.10927E+02
  219    -0.12045E+02   -0.12045E+02   -0.12045E+02   -0.12045E+02   -0.12045E+02
  220    -0.12400E+02   -0.12400E+02   -0.12400E+02   -0.12400E+02   -0.12400E+02
  221    -0.15973E+02   -0.15973E+02   -0.15973E+02   -0.15973E+02   -0.15973E+02
  222    -0.17563E+02   -0.17563E+02   -0.17563E+02   -0.17563E+02   -0.17563E+02
  223    -0.14830E+02   -0.14830E+02   -0.14830E+02   -0.14830E+02   -0.14830E+02
  224    -0.14598E+02   -0.14598E+02   -0.14598E+02   -0.14598E+02   -0.14598E+02
  225    -0.13315E+02   -0.13315E+02   -0.13315E+02   -0.13315E+02   -0.13315E+02
  226    -0.11984E+02   -0.11984E+02   -0.11984E+02   -0.11984E+02   -0.11984E+02
  227    -0.10541E+02   -0.10541E+02   -0.10541E+02   -0.10541E+02   -0.10541E+02
  228    -0.10798E+02   -0.10798E+02   -0.10798E+02   -0.10798E+02   -0.10798E+02
  229    -0.11987E+02   -0.11987E+02   -0.11987E+02   -0.11987E+02   -0.11987E+02
  230    -0.15058E+02   -0.15058E+02   -0.15058E+02   -0.15058E+02   -0.15058E+02
  231    -0.15735E+02   -0.15735E+02   -0.15735E+02   -0.15735E+02   -0.15735E+02
  232    -0.14640E+02   -0.14640E+02   -0.14640E+02   -0.14640E+02   -0.14640E+02
  233    -0.15069E+02   -0.15069E+02   -0.15069E+02   -0.15069E+02   -0.15069E+02
  234    -0.16144E+02   -0.16144E+02   -0.16144E+02   -0.16144E+02   -0.16144E+02
  235    -0.16765E+02   -0.16765E+02   -0.16765E+02   -0.16765E+02   -0.16765E+02
  236    -0.13661E+02   -0.13661E+02   -0.13661E+02   -0.13661E+02   -0.13661E+02
  237    -0.13058E+02   -0.13058E+02   -0.13058E+02   -0.13058E+02   -0.13058E+02
  238    -0.13828E+02   -0.13828E+02   -0.13828E+02   -0.13828E+02   -0.13828E+02
  239    -0.11866E+02   -0.11866E+02   -0.11866E+02   -0.11866E+02   -0.11866E+02
  240    -0.10998E+02   -0.10998E+02   -0.10998E+02   -0.10998E+02   -0.10998E+02
  241    -0.10492E+02   -0.10492E+02   -0.10492E+02   -0.10492E+02   -0.10492E+02
  242    -0.11533E+02   -0.11533E+02   -0.11533E+02   -0.11533E+02   -0.11533E+02
  243    -0.13374E+02   -0.13374E+02   -0.13374E+02   -0.13374E+02   -0.13374E+02
  244    -0.13975E+02   -0.13975E+02   -0.13975E+02   -0.13975E+02   -0.13975E+02
  245    -0.14865E+02   -0.14865E+02   -0.14865E+02   -0.14865E+02   -0.14865E+02
  246    -0.14491E+02   -0.14491E+02   -0.14491E+02   -0.14491E+02   -0.14491E+02
  247    -0.19016E+02   -0.19016E+02   -0.19016E+02   -0.19016E+02   -0.19016E+02
  248    -0.16850E+02   -0.16850E+02   -0.16850E+02   -0.16850E+02   -0.16850E+02
  249    -0.15126E+02   -0.15126E+02   -0.15126E+02   -0.15126E+02   -0.15126E+02
  250    -0.13460E+02   -0.13460E+02   -0.13460E+02   -0.13460E+02   -0.13460E+02
  251    -0.10795E+02   -0.10795E+02   -0.10795E+02   -0.10795E+02   -0.10795E+02
  252    -0.12107E+02   -0.12107E+02   -0.12107E+02   -0.12107E+02   -0.12107E+02
  253    -0.13007E+02   -0.13007E+02   -0.13007E+02   -0.13007E+02   -0.13007E+02
  254    -0.12199E+02   -0.12199E+02   -0.12199E+02   -0.12199E+02   -0.12199E+02
  255    -0.14893E+02   -0.14893E+02   -0.14893E+02   -0.14893E+02   -0.14893E+02
  256    -0.15631E+02   -0.15631E+02   -0.15631E+02   -0.15631E+02   -0.15631E+02
  257    -0.16033E+02   -0.16033E+02   -0.16033E+02   -0.16033E+02   -0.16033E+02
  258    -0.16804E+02   -0.16804E+02   -0.16804E+02   -0.16804E+02   -0.16804E+02
  259    -0.17515E+02   -0.17515E+02   -0.17515E+02   -0.17515E+02   -0.17515E+02
  260    -0.17373E+02   -0.17373E+02   -0.17373E+02   -0.17373E+02   -0.17373E+02
  261    -0.16276E+02   -0.16276E+02   -0.16276E+02   -0.16276E+02   -0.16276E+02
  262    -0.11729E+02   -0.11729E+02   -0.11729E+02   -0.11729E+02   -0.11729E+02
  263    -0.11779E+02   -0.11779E+02   -0.11779E+02   -0.11779E+02   -0.11779E+02
  264    -0.84980E+01   -0.84980E+01   -0.84980E+01   -0.84980E+01   -0.84980E+01
  265    -0.10514E+02   -0.10514E+02   -0.10514E+02   -0.10514E+02   -0.10514E+02
  266    -0.81403E+01   -0.81403E+01   -0.81403E+01   -0.81403E+01   -0.81403E+01
  267    -0.12457E+02   -0.12457E+02   -0.12457E+02   -0.12457E+02   -0.12457E+02
  268    -0.99123E+01   -0.99123E+01   -0.99123E+01   -0.99123E+01   -0.99123E+01
  269    -0.13497E+02   -0.13497E+02   -0.13497E+02   -0.13497E+02   -0.13497E+02
  270    -0.15657E+02   -0.15657E+02   -0.15657E+02   -0.15657E+02   -0.15657E+02
  271    -0.13914E+02   -0.13914E+02   -0.13914E+02   -0.13914E+02   -0.13914E+02
  272    -0.11902E+02   -0.11902E+02   -0.11902E+02   -0.11902E+02   -0.11902E+02
  273    -0.12458E+02   -0.12458E+02   -0.12458E+02   -0.12458E+02   -0.12458E+02
  274    -0.11409E+02   -0.11409E+02   -0.11409E+02   -0.11409E+02   -0.11409E+02
  275    -0.10843E+02   -0.10843E+02   -0.10843E+02   -0.10843E+02   -0.10843E+02
  276    -0.83837E+01   -0.83837E+01   -0.83837E+01   -0.83837E+01   -0.83837E+01
  277    -0.14027E+02   -0.14027E+02   -0.14027E+02   -0.14027E+02   -0.14027E+02
  278    -0.14281E+02   -0.14281E+02   -0.14281E+02   -0.14281E+02   -0.14281E+02
  279    -0.17156E+02   -0.17156E+02   -0.17156E+02   -0.17156E+02   -0.17156E+02
  280    -0.16997E+02   -0.16997E+02   -0.16997E+02   -0.16997E+02   -0.16997E+02
  281    -0.15901E+02   -0.15901E+02   -0.15901E+02   -0.15901E+02   -0.15901E+02
  282    -0.16887E+02   -0.16887E+02   -0.16887E+02   -0.16887E+02   -0.16887E+02
  283    -0.17608E+02   -0.17608E+02   -0.17608E+02   -0.17608E+02   -0.17608E+02
  284    -0.16574E+02   -0.16574E+02   -0.16574E+02   -0.16574E+02   -0.16574E+02
  285    -0.15053E+02   -0.15053E+02   -0.15053E+02   -0.15053E+02   -0.15053E+02
  286    -0.12701E+02   -0.12701E+02   -0.12701E+02   -0.12701E+02   -0.12701E+02
  287    -0.11222E+02   -0.11222E+02   -0.11222E+02   -0.11222E+02   -0.11222E+02
  288    -0.11839E+02   -0.11839E+02   -0.11839E+02   -0.11839E+02   -0.11839E+02
  289    -0.11386E+02   -0.11386E+02   -0.11386E+02   -0.11386E+02   -0.11386E+02
  290    -0.14244E+02   -0.14244E+02   -0.14244E+02   -0.14244E+02   -0.14244E+02
  291    -0.13408E+02   -0.13408E+02   -0.13408E+02   -0.13408E+02   -0.13408E+02
  292    -0.16320E+02   -0.16320E+02   -0.16320E+02   -0.16320E+02   -0.16320E+02
  293    -0.16371E+02   -0.16371E+02   -0.16371E+02   -0.16371E+02   -0.16371E+02
  294    -0.17988E+02   -0.17988E+02   -0.17988E+02   -0.17988E+02   -0.17988E+02
  295    -0.16812E+02   -0.16812E+02   -0.16812E+02   -0.16812E+02   -0.16812E+02
  296    -0.18284E+02   -0.18284E+02   -0.18284E+02   -0.18284E+02   -0.18284E+02
  297    -0.18132E+02   -0.18132E+02   -0.18132E+02   -0.18132E+02   -0.18132E+02
  298    -0.13312E+02   -0.13312E+02   -0.13312E+02   -0.13312E+02   -0.13312E+02
  299    -0.11553E+02   -0.11553E+02   -0.11553E+02   -0.11553E+02   -0.11553E+02
  300    -0.12691E+02   -0.12691E+02   -0.12691E+02   -0.12691E+02   -0.12691E+02
  301    -0.12253E+02   -0.12253E+02   -0.12253E+02   -0.12253E+02   -0.12253E+02
  302    -0.13241E+02   -0.13241E+02   -0.13241E+02   -0.13241E+02   -0.13241E+02
  303    -0.13769E+02   -0.13769E+02   -0.13769E+02   -0.13769E+02   -0.13769E+02
  304    -0.15940E+02   -0.15940E+02   -0.15940E+02   -0.15940E+02   -0.15940E+02
  305    -0.16005E+02   -0.16005E+02   -0.16005E+02   -0.16005E+02   -0.16005E+02
  306    -0.17744E+02   -0.17744E+02   -0.17744E+02   -0.17744E+02   -0.17744E+02
  307    -0.15609E+02   -0.15609E+02   -0.15609E+02   -0.15609E+02   -0.15609E+02
  308    -0.17643E+02   -0.17643E+02   -0.17643E+02   -0.17643E+02   -0.17643E+02
  309    -0.15941E+02   -0.15941E+02   -0.15941E+02   -0.15941E+02   -0.15941E+02
  310    -0.11188E+02   -0.11188E+02   -0.11188E+02   -0.11188E+02   -0.11188E+02
  311    -0.92186E+01   -0.92186E+01   -0.92186E+01   -0.92186E+01   -0.92186E+01
  312    -0.13095E+02   -0.13095E+02   -0.13095E+02   -0.13095E+02   -0.13095E+02
  313    -0.10511E+02   -0.10511E+02   -0.10511E+02   -0.10511E+02   -0.10511E+02
  314    -0.10974E+02   -0.10974E+02   -0.10974E+02   -0.10974E+02   -0.10974E+02
  315    -0.16864E+02   -0.16864E+02   -0.16864E+02   -0.16864E+02   -0.16864E+02
  316    -0.13842E+02   -0.13842E+02   -0.13842E+02   -0.13842E+02   -0.13842E+02
  317    -0.16443E+02   -0.16443E+02   -0.16443E+02   -0.16443E+02   -0.16443E+02
  318    -0.15237E+02   -0.15237E+02   -0.15237E+02   -0.15237E+02   -0.15237E+02
  319    -0.15541E+02   -0.15541E+02   -0.15541E+02   -0.15541E+02   -0.15541E+02
  320    -0.17527E+02   -0.17527E+02   -0.17527E+02   -0.17527E+02   -0.17527E+02
  321    -0.13906E+02   -0.13906E+02   -0.13906E+02   -0.13906E+02   -0.13906E+02
  322    -0.11301E+02   -0.11301E+02   -0.11301E+02   -0.11301E+02   -0.11301E+02
  323    -0.85806E+01   -0.85806E+01   -0.85806E+01   -0.85806E+01   -0.85806E+01
  324    -0.10875E+02   -0.10875E+02   -0.10875E+02   -0.10875E+02   -0.10875E+02
  325    -0.97653E+01   -0.97653E+01   -0.97653E+01   -0.97653E+01   -0.97653E+01
  326    -0.12306E+02   -0.12306E+02   -0.12306E+02   -0.12306E+02   -0.12306E+02
  327    -0.14564E+02   -0.14564E+02   -0.14564E+02   -0.14564E+02   -0.14564E+02
  328    -0.12859E+02   -0.12859E+02   -0.12859E+02   -0.12859E+02   -0.12859E+02
  329    -0.15354E+02   -0.15354E+02   -0.15354E+02   -0.15354E+02   -0.15354E+02
  330    -0.15308E+02   -0.15308E+02   -0.15308E+02   -0.15308E+02   -0.15308E+02
  331    -0.15704E+02   -0.15704E+02   -0.15704E+02   -0.15704E+02   -0.15704E+02
  332    -0.14290E+02   -0.14290E+02   -0.14290E+02   -0.14290E+02   -0.14290E+02
  333    -0.11533E+02   -0.11533E+02   -0.11533E+02   -0.11533E+02   -0.11533E+02
  334    -0.11717E+02   -0.11717E+02   -0.11717E+02   -0.11717E+02   -0.11717E+02
  335    -0.10445E+02   -0.10445E+02   -0.10445E+02   -0.10445E+02   -0.10445E+02
  336    -0.11391E+02   -0.11391E+02   -0.11391E+02   -0.11391E+02   -0.11391E+02
  337    -0.11905E+02   -0.11905E+02   -0.11905E+02   -0.11905E+02   -0.11905E+02
  338    -0.12481E+02   -0.12481E+02   -0.12481E+02   -0.12481E+02   -0.12481E+02
  339    -0.15540E+02   -0.15540E+02   -0.15540E+02   -0.15540E+02   -0.15540E+02
  340    -0.12661E+02   -0.12661E+02   -0.12661E+02   -0.12661E+02   -0.12661E+02
  341    -0.16300E+02   -0.16300E+02   -0.16300E+02   -0.16300E+02   -0.16300E+02
  342    -0.16290E+02   -0.16290E+02   -0.16290E+02   -0.16290E+02   -0.16290E+02
  343    -0.14944E+02   -0.14944E+02   -0.14944E+02   -0.14944E+02   -0.14944E+02
  344    -0.15835E+02   -0.15835E+02   -0.15835E+02   -0.15835E+02   -0.15835E+02
  345    -0.14194E+02   -0.14194E+02   -0.14194E+02   -0.14194E+02   -0.14194E+02
  346    -0.11140E+02   -0.11140E+02   -0.11140E+02   -0.11140E+02   -0.11140E+02
  347    -0.11573E+02   -0.11573E+02   -0.11573E+02   -0.11573E+02   -0.11573E+02
  348    -0.10942E+02   -0.10942E+02   -0.10942E+02   -0.10942E+02   -0.10942E+02
  349    -0.11320E+02   -0.11320E+02   -0.11320E+02   -0.11320E+02   -0.11320E+02
  350    -0.10340E+02   -0.10340E+02   -0.10340E+02   -0.10340E+02   -0.10340E+02
  351    -0.13284E+02   -0.13284E+02   -0.13284E+02   -0.13284E+02   -0.13284E+02
  352    -0.12659E+02   -0.12659E+02   -0.12659E+02   -0.12659E+02   -0.12659E+02
  353    -0.15677E+02   -0.15677E+02   -0.15677E+02   -0.15677E+02   -0.15677E+02
  354    -0.15216E+02   -0.15216E+02   -0.15216E+02   -0.15216E+02   -0.15216E+02
  355    -0.13151E+02   -0.13151E+02   -0.13151E+02   -0.13151E+02   -0.13151E+02
  356    -0.15008E+02   -0.15008E+02   -0.15008E+02   -0.15008E+02   -0.15008E+02
  357    -0.14507E+02   -0.14507E+02   -0.14507E+02   -0.14507E+02   -0.14507E+02
  358    -0.12796E+02   -0.12796E+02   -0.12796E+02   -0.12796E+02   -0.12796E+02
  359    -0.10652E+02   -0.10652E+02   -0.10652E+02   -0.10652E+02   -0.10652E+02
  360    -0.10872E+02   -0.10872E+02   -0.10872E+02   -0.10872E+02   -0.10872E+02
  361    -0.12787E+02   -0.12787E+02   -0.12787E+02   -0.12787E+02   -0.12787E+02
  362    -0.13734E+02   -0.13734E+02   -0.13734E+02   -0.13734E+02   -0.13734E+02
  363    -0.14449E+02   -0.14449E+02   -0.14449E+02   -0.14449E+02   -0.14449E+02
  364    -0.14406E+02   -0.14406E+02   -0.14406E+02   -0.14406E+02   -0.14406E+02
  365    -0.14298E+02   -0.14298E+02   -0.14298E+02   -0.14298E+02   -0.14298E+02
  366    -0.16810E+02   -0.16810E+02   -0.16810E+02   -0.16810E+02   -0.16810E+02
  367    -0.17290E+02   -0.17290E+02   -0.17290E+02   -0.17290E+02   -0.17290E+02
  368    -0.16182E+02   -0.16182E+02   -0.16182E+02   -0.16182E+02   -0.16182E+02
  369    -0.16236E+02   -0.16236E+02   -0.16236E+02   -0.16236E+02   -0.16236E+02
  370    -0.12666E+02   -0.12666E+02   -0.12666E+02   -0.12666E+02   -0.12666E+02
  371    -0.14238E+02   -0.14238E+02   -0.14238E+02   -0.14238E+02   -0.14238E+02
  372    -0.12637E+02   -0.12637E+02   -0.12637E+02   -0.12637E+02   -0.12637E+02
  373    -0.13923E+02   -0.13923E+02   -0.13923E+02   -0.13923E+02   -0.13923E+02
  374    -0.14451E+02   -0.14451E+02   -0.14451E+02   -0.14451E+02   -0.14451E+02
  375    -0.13225E+02   -0.13225E+02   -0.13225E+02   -0.13225E+02   -0.13225E+02
  376    -0.14571E+02   -0.14571E+02   -0.14571E+02   -0.14571E+02   -0.14571E+02
  377    -0.16418E+02   -0.16418E+02   -0.16418E+02   -0.16418E+02   -0.16418E+02
  378    -0.14443E+02   -0.14443E+02   -0.14443E+02   -0.14443E+02   -0.14443E+02
  379    -0.17737E+02   -0.17737E+02   -0.17737E+02   -0.17737E+02   -0.17737E+02
  380    -0.16653E+02   -0.16653E+02   -0.16653E+02   -0.16653E+02   -0.16653E+02
  381    -0.15288E+02   -0.15288E+02   -0.15288E+02   -0.15288E+02   -0.15288E+02
  382    -0.13862E+02   -0.13862E+02   -0.13862E+02   -0.13862E+02   -0.13862E+02
  383    -0.14246E+02   -0.14246E+02   -0.14246E+02   -0.14246E+02   -0.14246E+02
  384    -0.12305E+02   -0.12305E+02   -0.12305E+02   -0.12305E+02   -0.12305E+02
  385    -0.12566E+02   -0.12566E+02   -0.12566E+02   -0.12566E+02   -0.12566E+02
  386    -0.15222E+02   -0.15222E+02   -0.15222E+02   -0.15222E+02   -0.15222E+02
  387    -0.14595E+02   -0.14595E+02   -0.14595E+02   -0.14595E+02   -0.14595E+02
  388    -0.15524E+02   -0.15524E+02   -0.15524E+02   -0.15524E+02   -0.15524E+02
  389    -0.16729E+02   -0.16729E+02   -0.16729E+02   -0.16729E+02   -0.16729E+02
  390    -0.16213E+02   -0.16213E+02   -0.16213E+02   -0.16213E+02   -0.16213E+02
  391    -0.18744E+02   -0.18744E+02   -0.18744E+02   -0.18744E+02   -0.18744E+02
  392    -0.19240E+02   -0.19240E+02   -0.19240E+02   -0.19240E+02   -0.19240E+02
  393    -0.17792E+02   -0.17792E+02   -0.17792E+02   -0.17792E+02   -0.17792E+02
  394    -0.13680E+02   -0.13680E+02   -0.13680E+02   -0.13680E+02   -0.13680E+02
  395    -0.14776E+02   -0.14776E+02   -0.14776E+02   -0.14776E+02   -0.14776E+02
  396    -0.13138E+02   -0.13138E+02   -0.13138E+02   -0.13138E+02   -0.13138E+02
  397    -0.12182E+02   -0.12182E+02   -0.12182E+02   -0.12182E+02   -0.12182E+02
  398    -0.16061E+02   -0.16061E+02   -0.16061E+02   -0.16061E+02   -0.16061E+02
  399    -0.15681E+02   -0.15681E+02   -0.15681E+02   -0.15681E+02   -0.15681E+02
  400    -0.14526E+02   -0.14526E+02   -0.14526E+02   -0.14526E+02   -0.14526E+02
  401    -0.19340E+02   -0.19340E+02   -0.19340E+02   -0.19340E+02   -0.19340E+02
  402    -0.17442E+02   -0.17442E+02   -0.17442E+02   -0.17442E+02   -0.17442E+02
  403    -0.17906E+02   -0.17906E+02   -0.17906E+02   -0.17906E+02   -0.17906E+02
  404    -0.19092E+02   -0.19092E+02   -0.19092E+02   -0.19092E+02   -0.19092E+02
  405    -0.18515E+02   -0.18515E+02   -0.18515E+02   -0.18515E+02   -0.18515E+02
  406    -0.13792E+02   -0.13792E+02   -0.13792E+02   -0.13792E+02   -0.13792E+02
  407    -0.12988E+02   -0.12988E+02   -0.12988E+02   -0.12988E+02   -0.12988E+02
  408    -0.13249E+02   -0.13249E+02   -0.13249E+02   -0.13249E+02   -0.13249E+02
  409    -0.12862E+02   -0.12862E+02   -0.12862E+02   -0.12862E+02   -0.12862E+02
  410    -0.13224E+02   -0.13224E+02   -0.13224E+02   -0.13224E+02   -0.13224E+02
  411    -0.14594E+02   -0.14594E+02   -0.14594E+02   -0.14594E+02   -0.14594E+02
  412    -0.11276E+02   -0.11276E+02   -0.11276E+02   -0.11276E+02   -0.11276E+02
  413    -0.12083E+02   -0.12083E+02   -0.12083E+02   -0.12083E+02   -0.12083E+02
  414    -0.15076E+02   -0.15076E+02   -0.15076E+02   -0.15076E+02   -0.15076E+02
  415    -0.16655E+02   -0.16655E+02   -0.16655E+02   -0.16655E+02   -0.16655E+02
  416    -0.16169E+02   -0.16169E+02   -0.16169E+02   -0.16169E+02   -0.16169E+02
  417    -0.13050E+02   -0.13050E+02   -0.13050E+02   -0.13050E+02   -0.13050E+02
  418    -0.11473E+02   -0.11473E+02   -0.11473E+02   -0.11473E+02   -0.11473E+02
  419    -0.83547E+01   -0.83547E+01   -0.83547E+01   -0.83547E+01   -0.83547E+01
  420    -0.83753E+01   -0.83753E+01   -0.83753E+01   -0.83753E+01   -0.83753E+01
  421    -0.11925E+02   -0.11925E+02   -0.11925E+02   -0.11925E+02   -0.11925E+02
  422    -0.13201E+02   -0.13201E+02   -0.13201E+02   -0.13201E+02   -0.13201E+02
  423    -0.13346E+02   -0.13346E+02   -0.13346E+02   -0.13346E+02   -0.13346E+02
  424    -0.17157E+02   -0.17157E+02   -0.17157E+02   -0.17157E+02   -0.17157E+02
  425    -0.19339E+02   -0.19339E+02   -0.19339E+02   -0.19339E+02   -0.19339E+02
  426    -0.21469E+02   -0.21469E+02   -0.21469E+02   -0.21469E+02   -0.21469E+02
  427    -0.18907E+02   -0.18907E+02   -0.18907E+02   -0.18907E+02   -0.18907E+02
  428    -0.17871E+02   -0.17871E+02   -0.17871E+02   -0.17871E+02   -0.17871E+02
  429    -0.15933E+02   -0.15933E+02   -0.15933E+02   -0.15933E+02   -0.15933E+02
  430    -0.15401E+02   -0.15401E+02   -0.15401E+02   -0.15401E+02   -0.15401E+02
  431    -0.11816E+02   -0.11816E+02   -0.11816E+02   -0.11816E+02   -0.11816E+02
  432    -0.91439E+01   -0.91439E+01   -0.91439E+01   -0.91439E+01   -0.91439E+01
  433    -0.11349E+02   -0.11349E+02   -0.11349E+02   -0.11349E+02   -0.11349E+02
  434    -0.11602E+02   -0.11602E+02   -0.11602E+02   -0.11602E+02   -0.11602E+02
  435    -0.12596E+02   -0.12596E+02   -0.12596E+02   -0.12596E+02   -0.12596E+02
  436    -0.12190E+02   -0.12190E+02   -0.12190E+02   -0.12190E+02   -0.12190E+02
  437    -0.15374E+02   -0.15374E+02   -0.15374E+02   -0.15374E+02   -0.15374E+02
  438    -0.15793E+02   -0.15793E+02   -0.15793E+02   -0.15793E+02   -0.15793E+02
  439    -0.18869E+02   -0.18869E+02   -0.18869E+02   -0.18869E+02   -0.18869E+02
  440    -0.20081E+02   -0.20081E+02   -0.20081E+02   -0.20081E+02   -0.20081E+02
  441    -0.16735E+02   -0.16735E+02   -0.16735E+02   -0.16735E+02   -0.16735E+02
  442    -0.17028E+02   -0.17028E+02   -0.17028E+02   -0.17028E+02   -0.17028E+02
  443    -0.14153E+02   -0.14153E+02   -0.14153E+02   -0.14153E+02   -0.14153E+02
  444    -0.12455E+02   -0.12455E+02   -0.12455E+02   -0.12455E+02   -0.12455E+02
  445    -0.14681E+02   -0.14681E+02   -0.14681E+02   -0.14681E+02   -0.14681E+02
  446    -0.13487E+02   -0.13487E+02   -0.13487E+02   -0.13487E+02   -0.13487E+02
  447    -0.13336E+02   -0.13336E+02   -0.13336E+02   -0.13336E+02   -0.13336E+02
  448    -0.14126E+02   -0.14126E+02   -0.14126E+02   -0.14126E+02   -0.14126E+02
  449    -0.13890E+02   -0.13890E+02   -0.13890E+02   -0.13890E+02   -0.13890E+02
  450    -0.17655E+02   -0.17655E+02   -0.17655E+02   -0.17655E+02   -0.17655E+02
  451    -0.16569E+02   -0.16569E+02   -0.16569E+02   -0.16569E+02   -0.16569E+02
  452    -0.17238E+02   -0.17238E+02   -0.17238E+02   -0.17238E+02   -0.17238E+02
  453    -0.14684E+02   -0.14684E+02   -0.14684E+02   -0.14684E+02   -0.14684E+02
  454    -0.13110E+02   -0.13110E+02   -0.13110E+02   -0.13110E+02   -0.13110E+02
  455    -0.14739E+02   -0.14739E+02   -0.14739E+02   -0.14739E+02   -0.14739E+02
  456    -0.10269E+02   -0.10269E+02   -0.10269E+02   -0.10269E+02   -0.10269E+02
  457    -0.15340E+02   -0.15340E+02   -0.15340E+02   -0.15340E+02   -0.15340E+02
  458    -0.12575E+02   -0.12575E+02   -0.12575E+02   -0.12575E+02   -0.12575E+02
  459    -0.14329E+02   -0.14329E+02   -0.14329E+02   -0.14329E+02   -0.14329E+02
  460    -0.13506E+02   -0.13506E+02   -0.13506E+02   -0.13506E+02   -0.13506E+02
  461    -0.14945E+02   -0.14945E+02   -0.14945E+02   -0.14945E+02   -0.14945E+02
  462    -0.17162E+02   -0.17162E+02   -0.17162E+02   -0.17162E+02   -0.17162E+02
  463    -0.16832E+02   -0.16832E+02   -0.16832E+02   -0.16832E+02   -0.16832E+02
  464    -0.16746E+02   -0.16746E+02   -0.16746E+02   -0.16746E+02   -0.16746E+02
  465    -0.15760E+02   -0.15760E+02   -0.15760E+02   -0.15760E+02   -0.15760E+02
  466    -0.11883E+02   -0.11883E+02   -0.11883E+02   -0.11883E+02   -0.11883E+02
  467    -0.12674E+02   -0.12674E+02   -0.12674E+02   -0.12674E+02   -0.12674E+02
  468    -0.98033E+01   -0.98033E+01   -0.98033E+01   -0.98033E+01   -0.98033E+01
  469    -0.92758E+01   -0.92758E+01   -0.92758E+01   -0.92758E+01   -0.92758E+01
  470    -0.13278E+02   -0.13278E+02   -0.13278E+02   -0.13278E+02   -0.13278E+02
  471    -0.10288E+02   -0.10288E+02   -0.10288E+02   -0.10288E+02   -0.10288E+02
  472    -0.10667E+02   -0.10667E+02   -0.10667E+02   -0.10667E+02   -0.10667E+02
  473    -0.14997E+02   -0.14997E+02   -0.14997E+02   -0.14997E+02   -0.14997E+02
  474    -0.14318E+02   -0.14318E+02   -0.14318E+02   -0.14318E+02   -0.14318E+02
  475    -0.16409E+02   -0.16409E+02   -0.16409E+02   -0.16409E+02   -0.16409E+02
  476    -0.13979E+02   -0.13979E+02   -0.13979E+02   -0.13979E+02   -0.13979E+02
  477    -0.12053E+02   -0.12053E+02   -0.12053E+02   -0.12053E+02   -0.12053E+02
  478    -0.11112E+02   -0.11112E+02   -0.11112E+02   -0.11112E+02   -0.11112E+02
  479    -0.96115E+01   -0.96115E+01   -0.96115E+01   -0.96115E+01   -0.96115E+01
  480    -0.56396E+01   -0.56396E+01   -0.56396E+01   -0.56396E+01   -0.56396E+01
  481    -0.10383E+02   -0.10383E+02   -0.10383E+02   -0.10383E+02   -0.10383E+02
  482    -0.83926E+01   -0.83926E+01   -0.83926E+01   -0.83926E+01   -0.83926E+01
  483    -0.10733E+02   -0.10733E+02   -0.10733E+02   -0.10733E+02   -0.10733E+02
  484    -0.88883E+01   -0.88883E+01   -0.88883E+01   -0.88883E+01   -0.88883E+01
  485    -0.11595E+02   -0.11595E+02   -0.11595E+02   -0.11595E+02   -0.11595E+02
  486    -0.11503E+02   -0.11503E+02   -0.11503E+02   -0.11503E+02   -0.11503E+02
  487    -0.12538E+02   -0.12538E+02   -0.12538E+02   -0.12538E+02   -0.12538E+02
  488    -0.11985E+02   -0.11985E+02   -0.11985E+02   -0.11985E+02   -0.11985E+02
  489    -0.11910E+02   -0.11910E+02   -0.11910E+02   -0.11910E+02   -0.11910E+02
  490    -0.11409E+02   -0.11409E+02   -0.11409E+02   -0.11409E+02   -0.11409E+02
  491    -0.81898E+01   -0.81898E+01   -0.81898E+01   -0.81898E+01   -0.81898E+01
  492    -0.90838E+01   -0.90838E+01   -0.90838E+01   -0.90838E+01   -0.90838E+01
  493    -0.10135E+02   -0.10135E+02   -0.10135E+02   -0.10135E+02   -0.10135E+02
  494    -0.10742E+02   -0.10742E+02   -0.10742E+02   -0.10742E+02   -0.10742E+02
  495    -0.13249E+02   -0.13249E+02   -0.13249E+02   -0.13249E+02   -0.13249E+02
  496    -0.13618E+02   -0.13618E+02   -0.13618E+02   -0.13618E+02   -0.13618E+02
  497    -0.12920E+02   -0.12920E+02   -0.12920E+02   -0.12920E+02   -0.12920E+02
  498    -0.15221E+02   -0.15221E+02   -0.15221E+02   -0.15221E+02   -0.15221E+02
  499    -0.15047E+02   -0.15047E+02   -0.15047E+02   -0.15047E+02   -0.15047E+02
  500    -0.13422E+02   -0.13422E+02   -0.13422E+02   -0.13422E+02   -0.13422E+02
  501    -0.13657E+02   -0.13657E+02   -0.13657E+02   -0.13657E+02   -0.13657E+02
  502    -0.11007E+02   -0.11007E+02   -0.11007E+02   -0.11007E+02   -0.11007E+02
  503    -0.80175E+01   -0.80175E+01   -0.80175E+01   -0.80175E+01   -0.80175E+01
  504    -0.72616E+01   -0.72616E+01   -0.72616E+01   -0.72616E+01   -0.72616E+01
  505    -0.84636E+01   -0.84636E+01   -0.84636E+01   -0.84636E+01   -0.84636E+01
  506    -0.12531E+02   -0.12531E+02   -0.12531E+02   -0.12531E+02   -0.12531E+02
  507    -0.14817E+02   -0.14817E+02   -0.14817E+02   -0.14817E+02   -0.14817E+02
  508    -0.15107E+02   -0.15107E+02   -0.15107E+02   -0.15107E+02   -0.15107E+02
  509    -0.15984E+02   -0.15984E+02   -0.15984E+02   -0.15984E+02   -0.15984E+02
  510    -0.16130E+02   -0.16130E+02   -0.16130E+02   -0.16130E+02   -0.16130E+02
  511    -0.17840E+02   -0.17840E+02   -0.17840E+02   -0.17840E+02   -0.17840E+02
  512    -0.16060E+02   -0.16060E+02   -0.16060E+02   -0.16060E+02   -0.16060E+02
  513    -0.15779E+02   -0.15779E+02   -0.15779E+02   -0.15779E+02   -0.15779E+02
  514     0.99692E+37    0.99692E+37    0.99692E+37    0.99692E+37    0.99692E+37
  515     0.99692E+37    0.99692E+37    0.99692E+37    0.99692E+37    0.99692E+37
