# Supplementary material for: Unprecedented 2015/2016 Indo‐Pacific Heat Transfer Speeds Up Tropical Pacific Heat Recharge
Source: Geophys Res Lett. 2018 Apr 6;45(7):3274–84. doi: 10.1002/2018GL077106 (PMC5993239; doi:10.1002/2018GL077106)
Supplement: Supplementary file 6 — Data Set S5 [file GRL-45-3274-s006.txt]

 ORAS4 ITF 0-400m volume transport in Sv (5 members beginning in 1975/01)
    0    -0.11910E+02   -0.11910E+02   -0.11910E+02   -0.11910E+02   -0.11910E+02
    1    -0.91524E+01   -0.91524E+01   -0.91524E+01   -0.91524E+01   -0.91524E+01
    2    -0.11113E+02   -0.11113E+02   -0.11113E+02   -0.11113E+02   -0.11113E+02
    3    -0.89786E+01   -0.89786E+01   -0.89786E+01   -0.89786E+01   -0.89786E+01
    4    -0.14583E+02   -0.14583E+02   -0.14583E+02   -0.14583E+02   -0.14583E+02
    5    -0.14717E+02   -0.14717E+02   -0.14717E+02   -0.14717E+02   -0.14717E+02
    6    -0.21007E+02   -0.21007E+02   -0.21007E+02   -0.21007E+02   -0.21007E+02
    7    -0.17274E+02   -0.17274E+02   -0.17274E+02   -0.17274E+02   -0.17274E+02
    8    -0.15681E+02   -0.15681E+02   -0.15681E+02   -0.15681E+02   -0.15681E+02
    9    -0.86907E+01   -0.86907E+01   -0.86907E+01   -0.86907E+01   -0.86907E+01
   10    -0.10939E+02   -0.10939E+02   -0.10939E+02   -0.10939E+02   -0.10939E+02
   11    -0.12698E+02   -0.12698E+02   -0.12698E+02   -0.12698E+02   -0.12698E+02
   12    -0.14835E+02   -0.14835E+02   -0.14835E+02   -0.14835E+02   -0.14835E+02
   13    -0.13034E+02   -0.13034E+02   -0.13034E+02   -0.13034E+02   -0.13034E+02
   14    -0.71770E+01   -0.71770E+01   -0.71770E+01   -0.71770E+01   -0.71770E+01
   15    -0.11166E+02   -0.11166E+02   -0.11166E+02   -0.11166E+02   -0.11166E+02
   16    -0.88288E+01   -0.88288E+01   -0.88288E+01   -0.88288E+01   -0.88288E+01
   17    -0.17375E+02   -0.17375E+02   -0.17375E+02   -0.17375E+02   -0.17375E+02
   18    -0.17475E+02   -0.17475E+02   -0.17475E+02   -0.17475E+02   -0.17475E+02
   19    -0.13539E+02   -0.13539E+02   -0.13539E+02   -0.13539E+02   -0.13539E+02
   20    -0.11896E+02   -0.11896E+02   -0.11896E+02   -0.11896E+02   -0.11896E+02
   21    -0.56365E+01   -0.56365E+01   -0.56365E+01   -0.56365E+01   -0.56365E+01
   22    -0.85824E+01   -0.85824E+01   -0.85824E+01   -0.85824E+01   -0.85824E+01
   23    -0.51865E+01   -0.51865E+01   -0.51865E+01   -0.51865E+01   -0.51865E+01
   24    -0.10529E+02   -0.10529E+02   -0.10529E+02   -0.10529E+02   -0.10529E+02
   25    -0.87343E+01   -0.87343E+01   -0.87343E+01   -0.87343E+01   -0.87343E+01
   26    -0.68513E+01   -0.68513E+01   -0.68513E+01   -0.68513E+01   -0.68513E+01
   27    -0.10941E+02   -0.10941E+02   -0.10941E+02   -0.10941E+02   -0.10941E+02
   28    -0.67310E+01   -0.67310E+01   -0.67310E+01   -0.67310E+01   -0.67310E+01
   29    -0.14917E+02   -0.14917E+02   -0.14917E+02   -0.14917E+02   -0.14917E+02
   30    -0.20626E+02   -0.20626E+02   -0.20626E+02   -0.20626E+02   -0.20626E+02
   31    -0.18551E+02   -0.18551E+02   -0.18551E+02   -0.18551E+02   -0.18551E+02
   32    -0.12710E+02   -0.12710E+02   -0.12710E+02   -0.12710E+02   -0.12710E+02
   33    -0.13152E+02   -0.13152E+02   -0.13152E+02   -0.13152E+02   -0.13152E+02
   34    -0.66615E+01   -0.66615E+01   -0.66615E+01   -0.66615E+01   -0.66615E+01
   35    -0.67421E+01   -0.67421E+01   -0.67421E+01   -0.67421E+01   -0.67421E+01
   36    -0.97785E+01   -0.97785E+01   -0.97785E+01   -0.97785E+01   -0.97785E+01
   37    -0.88853E+01   -0.88853E+01   -0.88853E+01   -0.88853E+01   -0.88853E+01
   38    -0.92392E+01   -0.92392E+01   -0.92392E+01   -0.92392E+01   -0.92392E+01
   39    -0.92828E+01   -0.92828E+01   -0.92828E+01   -0.92828E+01   -0.92828E+01
   40    -0.40555E+01   -0.40555E+01   -0.40555E+01   -0.40555E+01   -0.40555E+01
   41    -0.19697E+02   -0.19697E+02   -0.19697E+02   -0.19697E+02   -0.19697E+02
   42    -0.20693E+02   -0.20693E+02   -0.20693E+02   -0.20693E+02   -0.20693E+02
   43    -0.16575E+02   -0.16575E+02   -0.16575E+02   -0.16575E+02   -0.16575E+02
   44    -0.17566E+02   -0.17566E+02   -0.17566E+02   -0.17566E+02   -0.17566E+02
   45    -0.11067E+02   -0.11067E+02   -0.11067E+02   -0.11067E+02   -0.11067E+02
   46    -0.76883E+01   -0.76883E+01   -0.76883E+01   -0.76883E+01   -0.76883E+01
   47    -0.11417E+02   -0.11417E+02   -0.11417E+02   -0.11417E+02   -0.11417E+02
   48    -0.87732E+01   -0.87732E+01   -0.87732E+01   -0.87732E+01   -0.87732E+01
   49    -0.10416E+02   -0.10416E+02   -0.10416E+02   -0.10416E+02   -0.10416E+02
   50    -0.66987E+01   -0.66987E+01   -0.66987E+01   -0.66987E+01   -0.66987E+01
   51    -0.70266E+01   -0.70266E+01   -0.70266E+01   -0.70266E+01   -0.70266E+01
   52    -0.10955E+02   -0.10955E+02   -0.10955E+02   -0.10955E+02   -0.10955E+02
   53    -0.21059E+02   -0.21059E+02   -0.21059E+02   -0.21059E+02   -0.21059E+02
   54    -0.18970E+02   -0.18970E+02   -0.18970E+02   -0.18970E+02   -0.18970E+02
   55    -0.16934E+02   -0.16934E+02   -0.16934E+02   -0.16934E+02   -0.16934E+02
   56    -0.10492E+02   -0.10492E+02   -0.10492E+02   -0.10492E+02   -0.10492E+02
   57    -0.93993E+01   -0.93993E+01   -0.93993E+01   -0.93993E+01   -0.93993E+01
   58    -0.85042E+01   -0.85042E+01   -0.85042E+01   -0.85042E+01   -0.85042E+01
   59    -0.11659E+02   -0.11659E+02   -0.11659E+02   -0.11659E+02   -0.11659E+02
   60    -0.86078E+01   -0.86078E+01   -0.86078E+01   -0.86078E+01   -0.86078E+01
   61    -0.84490E+01   -0.84490E+01   -0.84490E+01   -0.84490E+01   -0.84490E+01
   62    -0.70823E+01   -0.70823E+01   -0.70823E+01   -0.70823E+01   -0.70823E+01
   63    -0.66066E+01   -0.66066E+01   -0.66066E+01   -0.66066E+01   -0.66066E+01
   64    -0.82877E+01   -0.82877E+01   -0.82877E+01   -0.82877E+01   -0.82877E+01
   65    -0.11575E+02   -0.11575E+02   -0.11575E+02   -0.11575E+02   -0.11575E+02
   66    -0.17387E+02   -0.17387E+02   -0.17387E+02   -0.17387E+02   -0.17387E+02
   67    -0.15758E+02   -0.15758E+02   -0.15758E+02   -0.15758E+02   -0.15758E+02
   68    -0.13655E+02   -0.13655E+02   -0.13655E+02   -0.13655E+02   -0.13655E+02
   69    -0.55938E+01   -0.55938E+01   -0.55938E+01   -0.55938E+01   -0.55938E+01
   70    -0.94487E+01   -0.94487E+01   -0.94487E+01   -0.94487E+01   -0.94487E+01
   71    -0.82315E+01   -0.82315E+01   -0.82315E+01   -0.82315E+01   -0.82315E+01
   72    -0.89235E+01   -0.89235E+01   -0.89235E+01   -0.89235E+01   -0.89235E+01
   73    -0.80673E+01   -0.80673E+01   -0.80673E+01   -0.80673E+01   -0.80673E+01
   74    -0.12499E+02   -0.12499E+02   -0.12499E+02   -0.12499E+02   -0.12499E+02
   75    -0.49028E+01   -0.49028E+01   -0.49028E+01   -0.49028E+01   -0.49028E+01
   76    -0.92293E+01   -0.92293E+01   -0.92293E+01   -0.92293E+01   -0.92293E+01
   77    -0.88591E+01   -0.88591E+01   -0.88591E+01   -0.88591E+01   -0.88591E+01
   78    -0.19705E+02   -0.19705E+02   -0.19705E+02   -0.19705E+02   -0.19705E+02
   79    -0.17619E+02   -0.17619E+02   -0.17619E+02   -0.17619E+02   -0.17619E+02
   80    -0.11820E+02   -0.11820E+02   -0.11820E+02   -0.11820E+02   -0.11820E+02
   81    -0.83943E+01   -0.83943E+01   -0.83943E+01   -0.83943E+01   -0.83943E+01
   82    -0.22070E+01   -0.22070E+01   -0.22070E+01   -0.22070E+01   -0.22070E+01
   83    -0.12173E+02   -0.12173E+02   -0.12173E+02   -0.12173E+02   -0.12173E+02
   84    -0.13744E+02   -0.13744E+02   -0.13744E+02   -0.13744E+02   -0.13744E+02
   85    -0.12033E+02   -0.12033E+02   -0.12033E+02   -0.12033E+02   -0.12033E+02
   86    -0.76792E+01   -0.76792E+01   -0.76792E+01   -0.76792E+01   -0.76792E+01
   87    -0.73866E+01   -0.73866E+01   -0.73866E+01   -0.73866E+01   -0.73866E+01
   88    -0.14294E+02   -0.14294E+02   -0.14294E+02   -0.14294E+02   -0.14294E+02
   89    -0.10231E+02   -0.10231E+02   -0.10231E+02   -0.10231E+02   -0.10231E+02
   90    -0.18181E+02   -0.18181E+02   -0.18181E+02   -0.18181E+02   -0.18181E+02
   91    -0.21680E+02   -0.21680E+02   -0.21680E+02   -0.21680E+02   -0.21680E+02
   92    -0.10784E+02   -0.10784E+02   -0.10784E+02   -0.10784E+02   -0.10784E+02
   93    -0.83108E+01   -0.83108E+01   -0.83108E+01   -0.83108E+01   -0.83108E+01
   94    -0.86494E+01   -0.86494E+01   -0.86494E+01   -0.86494E+01   -0.86494E+01
   95    -0.77272E+01   -0.77272E+01   -0.77272E+01   -0.77272E+01   -0.77272E+01
   96    -0.85846E+01   -0.85846E+01   -0.85846E+01   -0.85846E+01   -0.85846E+01
   97    -0.10006E+02   -0.10006E+02   -0.10006E+02   -0.10006E+02   -0.10006E+02
   98    -0.68368E+01   -0.68368E+01   -0.68368E+01   -0.68368E+01   -0.68368E+01
   99    -0.53953E+01   -0.53953E+01   -0.53953E+01   -0.53953E+01   -0.53953E+01
  100    -0.99162E+01   -0.99162E+01   -0.99162E+01   -0.99162E+01   -0.99162E+01
  101    -0.16603E+02   -0.16603E+02   -0.16603E+02   -0.16603E+02   -0.16603E+02
  102    -0.20200E+02   -0.20200E+02   -0.20200E+02   -0.20200E+02   -0.20200E+02
  103    -0.19000E+02   -0.19000E+02   -0.19000E+02   -0.19000E+02   -0.19000E+02
  104    -0.13029E+02   -0.13029E+02   -0.13029E+02   -0.13029E+02   -0.13029E+02
  105    -0.51185E+01   -0.51185E+01   -0.51185E+01   -0.51185E+01   -0.51185E+01
  106     0.79288E+00    0.79288E+00    0.79288E+00    0.79288E+00    0.79288E+00
  107    -0.11978E+02   -0.11978E+02   -0.11978E+02   -0.11978E+02   -0.11978E+02
  108    -0.10738E+02   -0.10738E+02   -0.10738E+02   -0.10738E+02   -0.10738E+02
  109    -0.89257E+01   -0.89257E+01   -0.89257E+01   -0.89257E+01   -0.89257E+01
  110    -0.66903E+01   -0.66903E+01   -0.66903E+01   -0.66903E+01   -0.66903E+01
  111    -0.10672E+02   -0.10672E+02   -0.10672E+02   -0.10672E+02   -0.10672E+02
  112    -0.11236E+02   -0.11236E+02   -0.11236E+02   -0.11236E+02   -0.11236E+02
  113    -0.21093E+02   -0.21093E+02   -0.21093E+02   -0.21093E+02   -0.21093E+02
  114    -0.17269E+02   -0.17269E+02   -0.17269E+02   -0.17269E+02   -0.17269E+02
  115    -0.14836E+02   -0.14836E+02   -0.14836E+02   -0.14836E+02   -0.14836E+02
  116    -0.11772E+02   -0.11772E+02   -0.11772E+02   -0.11772E+02   -0.11772E+02
  117    -0.69816E+01   -0.69816E+01   -0.69816E+01   -0.69816E+01   -0.69816E+01
  118    -0.13537E+02   -0.13537E+02   -0.13537E+02   -0.13537E+02   -0.13537E+02
  119    -0.72719E+01   -0.72719E+01   -0.72719E+01   -0.72719E+01   -0.72719E+01
  120    -0.12539E+02   -0.12539E+02   -0.12539E+02   -0.12539E+02   -0.12539E+02
  121    -0.93160E+01   -0.93160E+01   -0.93160E+01   -0.93160E+01   -0.93160E+01
  122    -0.93225E+01   -0.93225E+01   -0.93225E+01   -0.93225E+01   -0.93225E+01
  123    -0.85291E+01   -0.85291E+01   -0.85291E+01   -0.85291E+01   -0.85291E+01
  124    -0.12121E+02   -0.12121E+02   -0.12121E+02   -0.12121E+02   -0.12121E+02
  125    -0.93748E+01   -0.93748E+01   -0.93748E+01   -0.93748E+01   -0.93748E+01
  126    -0.18062E+02   -0.18062E+02   -0.18062E+02   -0.18062E+02   -0.18062E+02
  127    -0.21273E+02   -0.21273E+02   -0.21273E+02   -0.21273E+02   -0.21273E+02
  128    -0.13753E+02   -0.13753E+02   -0.13753E+02   -0.13753E+02   -0.13753E+02
  129    -0.56387E+01   -0.56387E+01   -0.56387E+01   -0.56387E+01   -0.56387E+01
  130    -0.72378E+01   -0.72378E+01   -0.72378E+01   -0.72378E+01   -0.72378E+01
  131    -0.13036E+02   -0.13036E+02   -0.13036E+02   -0.13036E+02   -0.13036E+02
  132    -0.85386E+01   -0.85386E+01   -0.85386E+01   -0.85386E+01   -0.85386E+01
  133    -0.11764E+02   -0.11764E+02   -0.11764E+02   -0.11764E+02   -0.11764E+02
  134    -0.10409E+02   -0.10409E+02   -0.10409E+02   -0.10409E+02   -0.10409E+02
  135    -0.10241E+02   -0.10241E+02   -0.10241E+02   -0.10241E+02   -0.10241E+02
  136    -0.10391E+02   -0.10391E+02   -0.10391E+02   -0.10391E+02   -0.10391E+02
  137    -0.16541E+02   -0.16541E+02   -0.16541E+02   -0.16541E+02   -0.16541E+02
  138    -0.14761E+02   -0.14761E+02   -0.14761E+02   -0.14761E+02   -0.14761E+02
  139    -0.16439E+02   -0.16439E+02   -0.16439E+02   -0.16439E+02   -0.16439E+02
  140    -0.11166E+02   -0.11166E+02   -0.11166E+02   -0.11166E+02   -0.11166E+02
  141    -0.88488E+01   -0.88488E+01   -0.88488E+01   -0.88488E+01   -0.88488E+01
  142    -0.70499E+01   -0.70499E+01   -0.70499E+01   -0.70499E+01   -0.70499E+01
  143    -0.13499E+02   -0.13499E+02   -0.13499E+02   -0.13499E+02   -0.13499E+02
  144    -0.84060E+01   -0.84060E+01   -0.84060E+01   -0.84060E+01   -0.84060E+01
  145    -0.59600E+01   -0.59600E+01   -0.59600E+01   -0.59600E+01   -0.59600E+01
  146    -0.10981E+02   -0.10981E+02   -0.10981E+02   -0.10981E+02   -0.10981E+02
  147    -0.77343E+01   -0.77343E+01   -0.77343E+01   -0.77343E+01   -0.77343E+01
  148    -0.75863E+01   -0.75863E+01   -0.75863E+01   -0.75863E+01   -0.75863E+01
  149    -0.10711E+02   -0.10711E+02   -0.10711E+02   -0.10711E+02   -0.10711E+02
  150    -0.14559E+02   -0.14559E+02   -0.14559E+02   -0.14559E+02   -0.14559E+02
  151    -0.19493E+02   -0.19493E+02   -0.19493E+02   -0.19493E+02   -0.19493E+02
  152    -0.14575E+02   -0.14575E+02   -0.14575E+02   -0.14575E+02   -0.14575E+02
  153    -0.84749E+01   -0.84749E+01   -0.84749E+01   -0.84749E+01   -0.84749E+01
  154    -0.26733E+00   -0.26733E+00   -0.26733E+00   -0.26733E+00   -0.26733E+00
  155    -0.46601E+01   -0.46601E+01   -0.46601E+01   -0.46601E+01   -0.46601E+01
  156    -0.14208E+02   -0.14208E+02   -0.14208E+02   -0.14208E+02   -0.14208E+02
  157    -0.10309E+02   -0.10309E+02   -0.10309E+02   -0.10309E+02   -0.10309E+02
  158    -0.76895E+01   -0.76895E+01   -0.76895E+01   -0.76895E+01   -0.76895E+01
  159    -0.81593E+01   -0.81593E+01   -0.81593E+01   -0.81593E+01   -0.81593E+01
  160    -0.29472E+01   -0.29472E+01   -0.29472E+01   -0.29472E+01   -0.29472E+01
  161    -0.19507E+02   -0.19507E+02   -0.19507E+02   -0.19507E+02   -0.19507E+02
  162    -0.22326E+02   -0.22326E+02   -0.22326E+02   -0.22326E+02   -0.22326E+02
  163    -0.21882E+02   -0.21882E+02   -0.21882E+02   -0.21882E+02   -0.21882E+02
  164    -0.15384E+02   -0.15384E+02   -0.15384E+02   -0.15384E+02   -0.15384E+02
  165    -0.82209E+01   -0.82209E+01   -0.82209E+01   -0.82209E+01   -0.82209E+01
  166    -0.51021E+01   -0.51021E+01   -0.51021E+01   -0.51021E+01   -0.51021E+01
  167    -0.13464E+02   -0.13464E+02   -0.13464E+02   -0.13464E+02   -0.13464E+02
  168    -0.16275E+02   -0.16275E+02   -0.16275E+02   -0.16275E+02   -0.16275E+02
  169    -0.13388E+02   -0.13388E+02   -0.13388E+02   -0.13388E+02   -0.13388E+02
  170    -0.93725E+01   -0.93725E+01   -0.93725E+01   -0.93725E+01   -0.93725E+01
  171    -0.11719E+02   -0.11719E+02   -0.11719E+02   -0.11719E+02   -0.11719E+02
  172    -0.66273E+01   -0.66273E+01   -0.66273E+01   -0.66273E+01   -0.66273E+01
  173    -0.14600E+02   -0.14600E+02   -0.14600E+02   -0.14600E+02   -0.14600E+02
  174    -0.18039E+02   -0.18039E+02   -0.18039E+02   -0.18039E+02   -0.18039E+02
  175    -0.20649E+02   -0.20649E+02   -0.20649E+02   -0.20649E+02   -0.20649E+02
  176    -0.18433E+02   -0.18433E+02   -0.18433E+02   -0.18433E+02   -0.18433E+02
  177    -0.13004E+02   -0.13004E+02   -0.13004E+02   -0.13004E+02   -0.13004E+02
  178    -0.67300E+01   -0.67300E+01   -0.67300E+01   -0.67300E+01   -0.67300E+01
  179    -0.14343E+02   -0.14343E+02   -0.14343E+02   -0.14343E+02   -0.14343E+02
  180    -0.87698E+01   -0.87698E+01   -0.87698E+01   -0.87698E+01   -0.87698E+01
  181    -0.13888E+02   -0.13888E+02   -0.13888E+02   -0.13888E+02   -0.13888E+02
  182    -0.55287E+01   -0.55287E+01   -0.55287E+01   -0.55287E+01   -0.55287E+01
  183    -0.34160E+01   -0.34160E+01   -0.34160E+01   -0.34160E+01   -0.34160E+01
  184    -0.13409E+02   -0.13409E+02   -0.13409E+02   -0.13409E+02   -0.13409E+02
  185    -0.14452E+02   -0.14452E+02   -0.14452E+02   -0.14452E+02   -0.14452E+02
  186    -0.18006E+02   -0.18006E+02   -0.18006E+02   -0.18006E+02   -0.18006E+02
  187    -0.12844E+02   -0.12844E+02   -0.12844E+02   -0.12844E+02   -0.12844E+02
  188    -0.14813E+02   -0.14813E+02   -0.14813E+02   -0.14813E+02   -0.14813E+02
  189    -0.12967E+02   -0.12967E+02   -0.12967E+02   -0.12967E+02   -0.12967E+02
  190    -0.82222E+01   -0.82222E+01   -0.82222E+01   -0.82222E+01   -0.82222E+01
  191    -0.10315E+02   -0.10315E+02   -0.10315E+02   -0.10315E+02   -0.10315E+02
  192    -0.71906E+01   -0.71906E+01   -0.71906E+01   -0.71906E+01   -0.71906E+01
  193    -0.56195E+01   -0.56195E+01   -0.56195E+01   -0.56195E+01   -0.56195E+01
  194    -0.10847E+02   -0.10847E+02   -0.10847E+02   -0.10847E+02   -0.10847E+02
  195    -0.59841E+01   -0.59841E+01   -0.59841E+01   -0.59841E+01   -0.59841E+01
  196    -0.11614E+02   -0.11614E+02   -0.11614E+02   -0.11614E+02   -0.11614E+02
  197    -0.79019E+01   -0.79019E+01   -0.79019E+01   -0.79019E+01   -0.79019E+01
  198    -0.21059E+02   -0.21059E+02   -0.21059E+02   -0.21059E+02   -0.21059E+02
  199    -0.20430E+02   -0.20430E+02   -0.20430E+02   -0.20430E+02   -0.20430E+02
  200    -0.10844E+02   -0.10844E+02   -0.10844E+02   -0.10844E+02   -0.10844E+02
  201    -0.81253E+01   -0.81253E+01   -0.81253E+01   -0.81253E+01   -0.81253E+01
  202    -0.39043E+01   -0.39043E+01   -0.39043E+01   -0.39043E+01   -0.39043E+01
  203    -0.96998E+01   -0.96998E+01   -0.96998E+01   -0.96998E+01   -0.96998E+01
  204    -0.10170E+02   -0.10170E+02   -0.10170E+02   -0.10170E+02   -0.10170E+02
  205    -0.57242E+01   -0.57242E+01   -0.57242E+01   -0.57242E+01   -0.57242E+01
  206    -0.57518E+01   -0.57518E+01   -0.57518E+01   -0.57518E+01   -0.57518E+01
  207    -0.29135E+01   -0.29135E+01   -0.29135E+01   -0.29135E+01   -0.29135E+01
  208    -0.56704E+01   -0.56704E+01   -0.56704E+01   -0.56704E+01   -0.56704E+01
  209    -0.84928E+01   -0.84928E+01   -0.84928E+01   -0.84928E+01   -0.84928E+01
  210    -0.19167E+02   -0.19167E+02   -0.19167E+02   -0.19167E+02   -0.19167E+02
  211    -0.15199E+02   -0.15199E+02   -0.15199E+02   -0.15199E+02   -0.15199E+02
  212    -0.11856E+02   -0.11856E+02   -0.11856E+02   -0.11856E+02   -0.11856E+02
  213    -0.63868E+01   -0.63868E+01   -0.63868E+01   -0.63868E+01   -0.63868E+01
  214    -0.84379E+01   -0.84379E+01   -0.84379E+01   -0.84379E+01   -0.84379E+01
  215    -0.69545E+01   -0.69545E+01   -0.69545E+01   -0.69545E+01   -0.69545E+01
  216    -0.10341E+02   -0.10341E+02   -0.10341E+02   -0.10341E+02   -0.10341E+02
  217    -0.75629E+01   -0.75629E+01   -0.75629E+01   -0.75629E+01   -0.75629E+01
  218    -0.59129E+01   -0.59129E+01   -0.59129E+01   -0.59129E+01   -0.59129E+01
  219    -0.45518E+01   -0.45518E+01   -0.45518E+01   -0.45518E+01   -0.45518E+01
  220    -0.88870E+01   -0.88870E+01   -0.88870E+01   -0.88870E+01   -0.88870E+01
  221    -0.13194E+02   -0.13194E+02   -0.13194E+02   -0.13194E+02   -0.13194E+02
  222    -0.16886E+02   -0.16886E+02   -0.16886E+02   -0.16886E+02   -0.16886E+02
  223    -0.15188E+02   -0.15188E+02   -0.15188E+02   -0.15188E+02   -0.15188E+02
  224    -0.13828E+02   -0.13828E+02   -0.13828E+02   -0.13828E+02   -0.13828E+02
  225    -0.88209E+01   -0.88209E+01   -0.88209E+01   -0.88209E+01   -0.88209E+01
  226    -0.45896E+01   -0.45896E+01   -0.45896E+01   -0.45896E+01   -0.45896E+01
  227    -0.57032E+01   -0.57032E+01   -0.57032E+01   -0.57032E+01   -0.57032E+01
  228    -0.10845E+02   -0.10845E+02   -0.10845E+02   -0.10845E+02   -0.10845E+02
  229    -0.87004E+01   -0.87004E+01   -0.87004E+01   -0.87004E+01   -0.87004E+01
  230    -0.11204E+02   -0.11204E+02   -0.11204E+02   -0.11204E+02   -0.11204E+02
  231    -0.11608E+02   -0.11608E+02   -0.11608E+02   -0.11608E+02   -0.11608E+02
  232    -0.15095E+02   -0.15095E+02   -0.15095E+02   -0.15095E+02   -0.15095E+02
  233    -0.14896E+02   -0.14896E+02   -0.14896E+02   -0.14896E+02   -0.14896E+02
  234    -0.22087E+02   -0.22087E+02   -0.22087E+02   -0.22087E+02   -0.22087E+02
  235    -0.18769E+02   -0.18769E+02   -0.18769E+02   -0.18769E+02   -0.18769E+02
  236    -0.13414E+02   -0.13414E+02   -0.13414E+02   -0.13414E+02   -0.13414E+02
  237    -0.91580E+01   -0.91580E+01   -0.91580E+01   -0.91580E+01   -0.91580E+01
  238    -0.82136E+01   -0.82136E+01   -0.82136E+01   -0.82136E+01   -0.82136E+01
  239    -0.72464E+01   -0.72464E+01   -0.72464E+01   -0.72464E+01   -0.72464E+01
  240    -0.61887E+01   -0.61887E+01   -0.61887E+01   -0.61887E+01   -0.61887E+01
  241    -0.54647E+01   -0.54647E+01   -0.54647E+01   -0.54647E+01   -0.54647E+01
  242    -0.44283E+01   -0.44283E+01   -0.44283E+01   -0.44283E+01   -0.44283E+01
  243    -0.53183E+01   -0.53183E+01   -0.53183E+01   -0.53183E+01   -0.53183E+01
  244    -0.95995E+01   -0.95995E+01   -0.95995E+01   -0.95995E+01   -0.95995E+01
  245    -0.13358E+02   -0.13358E+02   -0.13358E+02   -0.13358E+02   -0.13358E+02
  246    -0.16842E+02   -0.16842E+02   -0.16842E+02   -0.16842E+02   -0.16842E+02
  247    -0.22042E+02   -0.22042E+02   -0.22042E+02   -0.22042E+02   -0.22042E+02
  248    -0.15092E+02   -0.15092E+02   -0.15092E+02   -0.15092E+02   -0.15092E+02
  249    -0.10515E+02   -0.10515E+02   -0.10515E+02   -0.10515E+02   -0.10515E+02
  250    -0.13682E+01   -0.13682E+01   -0.13682E+01   -0.13682E+01   -0.13682E+01
  251    -0.10387E+02   -0.10387E+02   -0.10387E+02   -0.10387E+02   -0.10387E+02
  252    -0.15037E+02   -0.15037E+02   -0.15037E+02   -0.15037E+02   -0.15037E+02
  253    -0.11139E+02   -0.11139E+02   -0.11139E+02   -0.11139E+02   -0.11139E+02
  254    -0.88259E+01   -0.88259E+01   -0.88259E+01   -0.88259E+01   -0.88259E+01
  255    -0.57779E+01   -0.57779E+01   -0.57779E+01   -0.57779E+01   -0.57779E+01
  256    -0.11887E+02   -0.11887E+02   -0.11887E+02   -0.11887E+02   -0.11887E+02
  257    -0.15848E+02   -0.15848E+02   -0.15848E+02   -0.15848E+02   -0.15848E+02
  258    -0.18926E+02   -0.18926E+02   -0.18926E+02   -0.18926E+02   -0.18926E+02
  259    -0.17155E+02   -0.17155E+02   -0.17155E+02   -0.17155E+02   -0.17155E+02
  260    -0.13347E+02   -0.13347E+02   -0.13347E+02   -0.13347E+02   -0.13347E+02
  261    -0.87735E+01   -0.87735E+01   -0.87735E+01   -0.87735E+01   -0.87735E+01
  262    -0.81707E+01   -0.81707E+01   -0.81707E+01   -0.81707E+01   -0.81707E+01
  263    -0.77030E+01   -0.77030E+01   -0.77030E+01   -0.77030E+01   -0.77030E+01
  264    -0.12605E+02   -0.12605E+02   -0.12605E+02   -0.12605E+02   -0.12605E+02
  265    -0.55461E+01   -0.55461E+01   -0.55461E+01   -0.55461E+01   -0.55461E+01
  266    -0.83950E+01   -0.83950E+01   -0.83950E+01   -0.83950E+01   -0.83950E+01
  267    -0.11594E+02   -0.11594E+02   -0.11594E+02   -0.11594E+02   -0.11594E+02
  268    -0.16219E+01   -0.16219E+01   -0.16219E+01   -0.16219E+01   -0.16219E+01
  269    -0.18492E+02   -0.18492E+02   -0.18492E+02   -0.18492E+02   -0.18492E+02
  270    -0.22680E+02   -0.22680E+02   -0.22680E+02   -0.22680E+02   -0.22680E+02
  271    -0.14345E+02   -0.14345E+02   -0.14345E+02   -0.14345E+02   -0.14345E+02
  272    -0.11724E+02   -0.11724E+02   -0.11724E+02   -0.11724E+02   -0.11724E+02
  273    -0.13160E+02   -0.13160E+02   -0.13160E+02   -0.13160E+02   -0.13160E+02
  274    -0.99939E+01   -0.99939E+01   -0.99939E+01   -0.99939E+01   -0.99939E+01
  275    -0.65939E+01   -0.65939E+01   -0.65939E+01   -0.65939E+01   -0.65939E+01
  276     0.79165E+00    0.79165E+00    0.79165E+00    0.79165E+00    0.79165E+00
  277    -0.73244E+01   -0.73244E+01   -0.73244E+01   -0.73244E+01   -0.73244E+01
  278    -0.62341E+01   -0.62341E+01   -0.62341E+01   -0.62341E+01   -0.62341E+01
  279    -0.68339E+01   -0.68339E+01   -0.68339E+01   -0.68339E+01   -0.68339E+01
  280    -0.58456E+01   -0.58456E+01   -0.58456E+01   -0.58456E+01   -0.58456E+01
  281    -0.96171E+01   -0.96171E+01   -0.96171E+01   -0.96171E+01   -0.96171E+01
  282    -0.16781E+02   -0.16781E+02   -0.16781E+02   -0.16781E+02   -0.16781E+02
  283    -0.19185E+02   -0.19185E+02   -0.19185E+02   -0.19185E+02   -0.19185E+02
  284    -0.16534E+02   -0.16534E+02   -0.16534E+02   -0.16534E+02   -0.16534E+02
  285    -0.99782E+01   -0.99782E+01   -0.99782E+01   -0.99782E+01   -0.99782E+01
  286    -0.41196E+01   -0.41196E+01   -0.41196E+01   -0.41196E+01   -0.41196E+01
  287    -0.75579E+01   -0.75579E+01   -0.75579E+01   -0.75579E+01   -0.75579E+01
  288    -0.10571E+02   -0.10571E+02   -0.10571E+02   -0.10571E+02   -0.10571E+02
  289    -0.11058E+02   -0.11058E+02   -0.11058E+02   -0.11058E+02   -0.11058E+02
  290    -0.11932E+02   -0.11932E+02   -0.11932E+02   -0.11932E+02   -0.11932E+02
  291    -0.51169E+01   -0.51169E+01   -0.51169E+01   -0.51169E+01   -0.51169E+01
  292    -0.14316E+02   -0.14316E+02   -0.14316E+02   -0.14316E+02   -0.14316E+02
  293    -0.20684E+02   -0.20684E+02   -0.20684E+02   -0.20684E+02   -0.20684E+02
  294    -0.21216E+02   -0.21216E+02   -0.21216E+02   -0.21216E+02   -0.21216E+02
  295    -0.18453E+02   -0.18453E+02   -0.18453E+02   -0.18453E+02   -0.18453E+02
  296    -0.16895E+02   -0.16895E+02   -0.16895E+02   -0.16895E+02   -0.16895E+02
  297    -0.95891E+01   -0.95891E+01   -0.95891E+01   -0.95891E+01   -0.95891E+01
  298    -0.57270E+01   -0.57270E+01   -0.57270E+01   -0.57270E+01   -0.57270E+01
  299    -0.70483E+01   -0.70483E+01   -0.70483E+01   -0.70483E+01   -0.70483E+01
  300    -0.13663E+02   -0.13663E+02   -0.13663E+02   -0.13663E+02   -0.13663E+02
  301    -0.87771E+01   -0.87771E+01   -0.87771E+01   -0.87771E+01   -0.87771E+01
  302    -0.76399E+01   -0.76399E+01   -0.76399E+01   -0.76399E+01   -0.76399E+01
  303    -0.10373E+02   -0.10373E+02   -0.10373E+02   -0.10373E+02   -0.10373E+02
  304    -0.18233E+02   -0.18233E+02   -0.18233E+02   -0.18233E+02   -0.18233E+02
  305    -0.17415E+02   -0.17415E+02   -0.17415E+02   -0.17415E+02   -0.17415E+02
  306    -0.18601E+02   -0.18601E+02   -0.18601E+02   -0.18601E+02   -0.18601E+02
  307    -0.16663E+02   -0.16663E+02   -0.16663E+02   -0.16663E+02   -0.16663E+02
  308    -0.19249E+02   -0.19249E+02   -0.19249E+02   -0.19249E+02   -0.19249E+02
  309    -0.95320E+01   -0.95320E+01   -0.95320E+01   -0.95320E+01   -0.95320E+01
  310    -0.53054E+01   -0.53054E+01   -0.53054E+01   -0.53054E+01   -0.53054E+01
  311    -0.61519E+01   -0.61519E+01   -0.61519E+01   -0.61519E+01   -0.61519E+01
  312    -0.11983E+02   -0.11983E+02   -0.11983E+02   -0.11983E+02   -0.11983E+02
  313    -0.61059E+01   -0.61059E+01   -0.61059E+01   -0.61059E+01   -0.61059E+01
  314    -0.10386E+02   -0.10386E+02   -0.10386E+02   -0.10386E+02   -0.10386E+02
  315    -0.13624E+02   -0.13624E+02   -0.13624E+02   -0.13624E+02   -0.13624E+02
  316    -0.10765E+02   -0.10765E+02   -0.10765E+02   -0.10765E+02   -0.10765E+02
  317    -0.17630E+02   -0.17630E+02   -0.17630E+02   -0.17630E+02   -0.17630E+02
  318    -0.18119E+02   -0.18119E+02   -0.18119E+02   -0.18119E+02   -0.18119E+02
  319    -0.15699E+02   -0.15699E+02   -0.15699E+02   -0.15699E+02   -0.15699E+02
  320    -0.15456E+02   -0.15456E+02   -0.15456E+02   -0.15456E+02   -0.15456E+02
  321    -0.76621E+01   -0.76621E+01   -0.76621E+01   -0.76621E+01   -0.76621E+01
  322    -0.51538E+01   -0.51538E+01   -0.51538E+01   -0.51538E+01   -0.51538E+01
  323    -0.82819E+01   -0.82819E+01   -0.82819E+01   -0.82819E+01   -0.82819E+01
  324    -0.15092E+02   -0.15092E+02   -0.15092E+02   -0.15092E+02   -0.15092E+02
  325    -0.60843E+01   -0.60843E+01   -0.60843E+01   -0.60843E+01   -0.60843E+01
  326    -0.96892E+01   -0.96892E+01   -0.96892E+01   -0.96892E+01   -0.96892E+01
  327    -0.76442E+01   -0.76442E+01   -0.76442E+01   -0.76442E+01   -0.76442E+01
  328    -0.38095E+01   -0.38095E+01   -0.38095E+01   -0.38095E+01   -0.38095E+01
  329    -0.17399E+02   -0.17399E+02   -0.17399E+02   -0.17399E+02   -0.17399E+02
  330    -0.15519E+02   -0.15519E+02   -0.15519E+02   -0.15519E+02   -0.15519E+02
  331    -0.19790E+02   -0.19790E+02   -0.19790E+02   -0.19790E+02   -0.19790E+02
  332    -0.15557E+02   -0.15557E+02   -0.15557E+02   -0.15557E+02   -0.15557E+02
  333    -0.96379E+01   -0.96379E+01   -0.96379E+01   -0.96379E+01   -0.96379E+01
  334    -0.74048E+01   -0.74048E+01   -0.74048E+01   -0.74048E+01   -0.74048E+01
  335    -0.59196E+01   -0.59196E+01   -0.59196E+01   -0.59196E+01   -0.59196E+01
  336    -0.79654E+01   -0.79654E+01   -0.79654E+01   -0.79654E+01   -0.79654E+01
  337    -0.71656E+01   -0.71656E+01   -0.71656E+01   -0.71656E+01   -0.71656E+01
  338    -0.77502E+01   -0.77502E+01   -0.77502E+01   -0.77502E+01   -0.77502E+01
  339    -0.88553E+01   -0.88553E+01   -0.88553E+01   -0.88553E+01   -0.88553E+01
  340    -0.59989E+00   -0.59989E+00   -0.59989E+00   -0.59989E+00   -0.59989E+00
  341    -0.20975E+02   -0.20975E+02   -0.20975E+02   -0.20975E+02   -0.20975E+02
  342    -0.21110E+02   -0.21110E+02   -0.21110E+02   -0.21110E+02   -0.21110E+02
  343    -0.11267E+02   -0.11267E+02   -0.11267E+02   -0.11267E+02   -0.11267E+02
  344    -0.13710E+02   -0.13710E+02   -0.13710E+02   -0.13710E+02   -0.13710E+02
  345    -0.77336E+01   -0.77336E+01   -0.77336E+01   -0.77336E+01   -0.77336E+01
  346    -0.90070E+01   -0.90070E+01   -0.90070E+01   -0.90070E+01   -0.90070E+01
  347    -0.81935E+01   -0.81935E+01   -0.81935E+01   -0.81935E+01   -0.81935E+01
  348    -0.14256E+02   -0.14256E+02   -0.14256E+02   -0.14256E+02   -0.14256E+02
  349    -0.73973E+01   -0.73973E+01   -0.73973E+01   -0.73973E+01   -0.73973E+01
  350    -0.18745E+01   -0.18745E+01   -0.18745E+01   -0.18745E+01   -0.18745E+01
  351    -0.10088E+02   -0.10088E+02   -0.10088E+02   -0.10088E+02   -0.10088E+02
  352    -0.26658E+01   -0.26658E+01   -0.26658E+01   -0.26658E+01   -0.26658E+01
  353    -0.17454E+02   -0.17454E+02   -0.17454E+02   -0.17454E+02   -0.17454E+02
  354    -0.17061E+02   -0.17061E+02   -0.17061E+02   -0.17061E+02   -0.17061E+02
  355    -0.19509E+02   -0.19509E+02   -0.19509E+02   -0.19509E+02   -0.19509E+02
  356    -0.15303E+02   -0.15303E+02   -0.15303E+02   -0.15303E+02   -0.15303E+02
  357    -0.88458E+01   -0.88458E+01   -0.88458E+01   -0.88458E+01   -0.88458E+01
  358    -0.44977E+01   -0.44977E+01   -0.44977E+01   -0.44977E+01   -0.44977E+01
  359    -0.99910E+01   -0.99910E+01   -0.99910E+01   -0.99910E+01   -0.99910E+01
  360    -0.85925E+01   -0.85925E+01   -0.85925E+01   -0.85925E+01   -0.85925E+01
  361    -0.13763E+02   -0.13763E+02   -0.13763E+02   -0.13763E+02   -0.13763E+02
  362    -0.11385E+02   -0.11385E+02   -0.11385E+02   -0.11385E+02   -0.11385E+02
  363    -0.35422E+01   -0.35422E+01   -0.35422E+01   -0.35422E+01   -0.35422E+01
  364    -0.61110E+01   -0.61110E+01   -0.61110E+01   -0.61110E+01   -0.61110E+01
  365    -0.13086E+02   -0.13086E+02   -0.13086E+02   -0.13086E+02   -0.13086E+02
  366    -0.23189E+02   -0.23189E+02   -0.23189E+02   -0.23189E+02   -0.23189E+02
  367    -0.20931E+02   -0.20931E+02   -0.20931E+02   -0.20931E+02   -0.20931E+02
  368    -0.11673E+02   -0.11673E+02   -0.11673E+02   -0.11673E+02   -0.11673E+02
  369    -0.96609E+01   -0.96609E+01   -0.96609E+01   -0.96609E+01   -0.96609E+01
  370    -0.60241E+01   -0.60241E+01   -0.60241E+01   -0.60241E+01   -0.60241E+01
  371    -0.87663E+01   -0.87663E+01   -0.87663E+01   -0.87663E+01   -0.87663E+01
  372    -0.12383E+02   -0.12383E+02   -0.12383E+02   -0.12383E+02   -0.12383E+02
  373    -0.16735E+02   -0.16735E+02   -0.16735E+02   -0.16735E+02   -0.16735E+02
  374    -0.89995E+01   -0.89995E+01   -0.89995E+01   -0.89995E+01   -0.89995E+01
  375    -0.73168E+01   -0.73168E+01   -0.73168E+01   -0.73168E+01   -0.73168E+01
  376    -0.13422E+02   -0.13422E+02   -0.13422E+02   -0.13422E+02   -0.13422E+02
  377    -0.21674E+02   -0.21674E+02   -0.21674E+02   -0.21674E+02   -0.21674E+02
  378    -0.18290E+02   -0.18290E+02   -0.18290E+02   -0.18290E+02   -0.18290E+02
  379    -0.23990E+02   -0.23990E+02   -0.23990E+02   -0.23990E+02   -0.23990E+02
  380    -0.14397E+02   -0.14397E+02   -0.14397E+02   -0.14397E+02   -0.14397E+02
  381    -0.13790E+02   -0.13790E+02   -0.13790E+02   -0.13790E+02   -0.13790E+02
  382    -0.96026E+01   -0.96026E+01   -0.96026E+01   -0.96026E+01   -0.96026E+01
  383    -0.12107E+02   -0.12107E+02   -0.12107E+02   -0.12107E+02   -0.12107E+02
  384    -0.74028E+01   -0.74028E+01   -0.74028E+01   -0.74028E+01   -0.74028E+01
  385    -0.99993E+01   -0.99993E+01   -0.99993E+01   -0.99993E+01   -0.99993E+01
  386    -0.71017E+01   -0.71017E+01   -0.71017E+01   -0.71017E+01   -0.71017E+01
  387    -0.58576E+01   -0.58576E+01   -0.58576E+01   -0.58576E+01   -0.58576E+01
  388    -0.13191E+02   -0.13191E+02   -0.13191E+02   -0.13191E+02   -0.13191E+02
  389    -0.20880E+02   -0.20880E+02   -0.20880E+02   -0.20880E+02   -0.20880E+02
  390    -0.18684E+02   -0.18684E+02   -0.18684E+02   -0.18684E+02   -0.18684E+02
  391    -0.20029E+02   -0.20029E+02   -0.20029E+02   -0.20029E+02   -0.20029E+02
  392    -0.19097E+02   -0.19097E+02   -0.19097E+02   -0.19097E+02   -0.19097E+02
  393    -0.10990E+02   -0.10990E+02   -0.10990E+02   -0.10990E+02   -0.10990E+02
  394    -0.33257E+01   -0.33257E+01   -0.33257E+01   -0.33257E+01   -0.33257E+01
  395    -0.92001E+01   -0.92001E+01   -0.92001E+01   -0.92001E+01   -0.92001E+01
  396    -0.11938E+02   -0.11938E+02   -0.11938E+02   -0.11938E+02   -0.11938E+02
  397    -0.62793E+01   -0.62793E+01   -0.62793E+01   -0.62793E+01   -0.62793E+01
  398    -0.94258E+01   -0.94258E+01   -0.94258E+01   -0.94258E+01   -0.94258E+01
  399    -0.11952E+02   -0.11952E+02   -0.11952E+02   -0.11952E+02   -0.11952E+02
  400    -0.21259E+02   -0.21259E+02   -0.21259E+02   -0.21259E+02   -0.21259E+02
  401    -0.25435E+02   -0.25435E+02   -0.25435E+02   -0.25435E+02   -0.25435E+02
  402    -0.21559E+02   -0.21559E+02   -0.21559E+02   -0.21559E+02   -0.21559E+02
  403    -0.18403E+02   -0.18403E+02   -0.18403E+02   -0.18403E+02   -0.18403E+02
  404    -0.15497E+02   -0.15497E+02   -0.15497E+02   -0.15497E+02   -0.15497E+02
  405    -0.13031E+02   -0.13031E+02   -0.13031E+02   -0.13031E+02   -0.13031E+02
  406    -0.54185E+01   -0.54185E+01   -0.54185E+01   -0.54185E+01   -0.54185E+01
  407    -0.10898E+02   -0.10898E+02   -0.10898E+02   -0.10898E+02   -0.10898E+02
  408    -0.16420E+02   -0.16420E+02   -0.16420E+02   -0.16420E+02   -0.16420E+02
  409    -0.12982E+02   -0.12982E+02   -0.12982E+02   -0.12982E+02   -0.12982E+02
  410    -0.11481E+02   -0.11481E+02   -0.11481E+02   -0.11481E+02   -0.11481E+02
  411    -0.98634E+01   -0.98634E+01   -0.98634E+01   -0.98634E+01   -0.98634E+01
  412    -0.14339E+02   -0.14339E+02   -0.14339E+02   -0.14339E+02   -0.14339E+02
  413    -0.16668E+02   -0.16668E+02   -0.16668E+02   -0.16668E+02   -0.16668E+02
  414    -0.23311E+02   -0.23311E+02   -0.23311E+02   -0.23311E+02   -0.23311E+02
  415    -0.16670E+02   -0.16670E+02   -0.16670E+02   -0.16670E+02   -0.16670E+02
  416    -0.14048E+02   -0.14048E+02   -0.14048E+02   -0.14048E+02   -0.14048E+02
  417    -0.11558E+02   -0.11558E+02   -0.11558E+02   -0.11558E+02   -0.11558E+02
  418    -0.52886E+01   -0.52886E+01   -0.52886E+01   -0.52886E+01   -0.52886E+01
  419    -0.10411E+02   -0.10411E+02   -0.10411E+02   -0.10411E+02   -0.10411E+02
  420    -0.63332E+01   -0.63332E+01   -0.63332E+01   -0.63332E+01   -0.63332E+01
  421    -0.13949E+02   -0.13949E+02   -0.13949E+02   -0.13949E+02   -0.13949E+02
  422    -0.82556E+01   -0.82556E+01   -0.82556E+01   -0.82556E+01   -0.82556E+01
  423    -0.27698E+01   -0.27698E+01   -0.27698E+01   -0.27698E+01   -0.27698E+01
  424    -0.95253E+01   -0.95253E+01   -0.95253E+01   -0.95253E+01   -0.95253E+01
  425    -0.21077E+02   -0.21077E+02   -0.21077E+02   -0.21077E+02   -0.21077E+02
  426    -0.20326E+02   -0.20326E+02   -0.20326E+02   -0.20326E+02   -0.20326E+02
  427    -0.17280E+02   -0.17280E+02   -0.17280E+02   -0.17280E+02   -0.17280E+02
  428    -0.17857E+02   -0.17857E+02   -0.17857E+02   -0.17857E+02   -0.17857E+02
  429    -0.96962E+01   -0.96962E+01   -0.96962E+01   -0.96962E+01   -0.96962E+01
  430    -0.10681E+02   -0.10681E+02   -0.10681E+02   -0.10681E+02   -0.10681E+02
  431    -0.57204E+01   -0.57204E+01   -0.57204E+01   -0.57204E+01   -0.57204E+01
  432    -0.66621E+01   -0.66621E+01   -0.66621E+01   -0.66621E+01   -0.66621E+01
  433    -0.14573E+02   -0.14573E+02   -0.14573E+02   -0.14573E+02   -0.14573E+02
  434    -0.12947E+02   -0.12947E+02   -0.12947E+02   -0.12947E+02   -0.12947E+02
  435    -0.10277E+02   -0.10277E+02   -0.10277E+02   -0.10277E+02   -0.10277E+02
  436    -0.12436E+02   -0.12436E+02   -0.12436E+02   -0.12436E+02   -0.12436E+02
  437    -0.19736E+02   -0.19736E+02   -0.19736E+02   -0.19736E+02   -0.19736E+02
  438    -0.18333E+02   -0.18333E+02   -0.18333E+02   -0.18333E+02   -0.18333E+02
  439    -0.22484E+02   -0.22484E+02   -0.22484E+02   -0.22484E+02   -0.22484E+02
  440    -0.17691E+02   -0.17691E+02   -0.17691E+02   -0.17691E+02   -0.17691E+02
  441    -0.86785E+01   -0.86785E+01   -0.86785E+01   -0.86785E+01   -0.86785E+01
  442    -0.93937E+01   -0.93937E+01   -0.93937E+01   -0.93937E+01   -0.93937E+01
  443    -0.35215E+01   -0.35215E+01   -0.35215E+01   -0.35215E+01   -0.35215E+01
  444    -0.62590E+01   -0.62590E+01   -0.62590E+01   -0.62590E+01   -0.62590E+01
  445    -0.16079E+02   -0.16079E+02   -0.16079E+02   -0.16079E+02   -0.16079E+02
  446    -0.74244E+01   -0.74244E+01   -0.74244E+01   -0.74244E+01   -0.74244E+01
  447    -0.13732E+02   -0.13732E+02   -0.13732E+02   -0.13732E+02   -0.13732E+02
  448    -0.14037E+02   -0.14037E+02   -0.14037E+02   -0.14037E+02   -0.14037E+02
  449    -0.15555E+02   -0.15555E+02   -0.15555E+02   -0.15555E+02   -0.15555E+02
  450    -0.24340E+02   -0.24340E+02   -0.24340E+02   -0.24340E+02   -0.24340E+02
  451    -0.21271E+02   -0.21271E+02   -0.21271E+02   -0.21271E+02   -0.21271E+02
  452    -0.16120E+02   -0.16120E+02   -0.16120E+02   -0.16120E+02   -0.16120E+02
  453    -0.84202E+01   -0.84202E+01   -0.84202E+01   -0.84202E+01   -0.84202E+01
  454    -0.47790E+01   -0.47790E+01   -0.47790E+01   -0.47790E+01   -0.47790E+01
  455    -0.10457E+02   -0.10457E+02   -0.10457E+02   -0.10457E+02   -0.10457E+02
  456    -0.58719E+01   -0.58719E+01   -0.58719E+01   -0.58719E+01   -0.58719E+01
  457    -0.12175E+02   -0.12175E+02   -0.12175E+02   -0.12175E+02   -0.12175E+02
  458    -0.11260E+02   -0.11260E+02   -0.11260E+02   -0.11260E+02   -0.11260E+02
  459    -0.51358E+01   -0.51358E+01   -0.51358E+01   -0.51358E+01   -0.51358E+01
  460    -0.54344E+01   -0.54344E+01   -0.54344E+01   -0.54344E+01   -0.54344E+01
  461    -0.16679E+02   -0.16679E+02   -0.16679E+02   -0.16679E+02   -0.16679E+02
  462    -0.25157E+02   -0.25157E+02   -0.25157E+02   -0.25157E+02   -0.25157E+02
  463    -0.20313E+02   -0.20313E+02   -0.20313E+02   -0.20313E+02   -0.20313E+02
  464    -0.14996E+02   -0.14996E+02   -0.14996E+02   -0.14996E+02   -0.14996E+02
  465    -0.13558E+02   -0.13558E+02   -0.13558E+02   -0.13558E+02   -0.13558E+02
  466    -0.87209E+01   -0.87209E+01   -0.87209E+01   -0.87209E+01   -0.87209E+01
  467    -0.70050E+01   -0.70050E+01   -0.70050E+01   -0.70050E+01   -0.70050E+01
  468    -0.10958E+02   -0.10958E+02   -0.10958E+02   -0.10958E+02   -0.10958E+02
  469    -0.10664E+02   -0.10664E+02   -0.10664E+02   -0.10664E+02   -0.10664E+02
  470    -0.13562E+02   -0.13562E+02   -0.13562E+02   -0.13562E+02   -0.13562E+02
  471    -0.12230E+01   -0.12230E+01   -0.12230E+01   -0.12230E+01   -0.12230E+01
  472    -0.57342E+01   -0.57342E+01   -0.57342E+01   -0.57342E+01   -0.57342E+01
  473    -0.13309E+02   -0.13309E+02   -0.13309E+02   -0.13309E+02   -0.13309E+02
  474    -0.16652E+02   -0.16652E+02   -0.16652E+02   -0.16652E+02   -0.16652E+02
  475    -0.19731E+02   -0.19731E+02   -0.19731E+02   -0.19731E+02   -0.19731E+02
  476    -0.17203E+02   -0.17203E+02   -0.17203E+02   -0.17203E+02   -0.17203E+02
  477    -0.75925E+01   -0.75925E+01   -0.75925E+01   -0.75925E+01   -0.75925E+01
  478    -0.29065E+01   -0.29065E+01   -0.29065E+01   -0.29065E+01   -0.29065E+01
  479     0.89210E+00    0.89210E+00    0.89210E+00    0.89210E+00    0.89210E+00
  480    -0.42241E+01   -0.42241E+01   -0.42241E+01   -0.42241E+01   -0.42241E+01
  481    -0.14704E+02   -0.14704E+02   -0.14704E+02   -0.14704E+02   -0.14704E+02
  482    -0.73435E+01   -0.73435E+01   -0.73435E+01   -0.73435E+01   -0.73435E+01
  483    -0.43399E+01   -0.43399E+01   -0.43399E+01   -0.43399E+01   -0.43399E+01
  484    -0.49328E+01   -0.49328E+01   -0.49328E+01   -0.49328E+01   -0.49328E+01
  485    -0.14086E+02   -0.14086E+02   -0.14086E+02   -0.14086E+02   -0.14086E+02
  486    -0.14628E+02   -0.14628E+02   -0.14628E+02   -0.14628E+02   -0.14628E+02
  487    -0.17519E+02   -0.17519E+02   -0.17519E+02   -0.17519E+02   -0.17519E+02
  488    -0.13396E+02   -0.13396E+02   -0.13396E+02   -0.13396E+02   -0.13396E+02
  489    -0.85359E+01   -0.85359E+01   -0.85359E+01   -0.85359E+01   -0.85359E+01
  490    -0.32004E+01   -0.32004E+01   -0.32004E+01   -0.32004E+01   -0.32004E+01
  491     0.65498E+00    0.65498E+00    0.65498E+00    0.65498E+00    0.65498E+00
  492    -0.10128E+02   -0.10128E+02   -0.10128E+02   -0.10128E+02   -0.10128E+02
  493    -0.84278E+01   -0.84278E+01   -0.84278E+01   -0.84278E+01   -0.84278E+01
  494    -0.35780E+01   -0.35780E+01   -0.35780E+01   -0.35780E+01   -0.35780E+01
  495    -0.45322E+01   -0.45322E+01   -0.45322E+01   -0.45322E+01   -0.45322E+01
  496    -0.45025E+00   -0.45025E+00   -0.45025E+00   -0.45025E+00   -0.45025E+00
  497    -0.53807E+01   -0.53807E+01   -0.53807E+01   -0.53807E+01   -0.53807E+01
  498    -0.16768E+02   -0.16768E+02   -0.16768E+02   -0.16768E+02   -0.16768E+02
  499    -0.16807E+02   -0.16807E+02   -0.16807E+02   -0.16807E+02   -0.16807E+02
  500    -0.97246E+01   -0.97246E+01   -0.97246E+01   -0.97246E+01   -0.97246E+01
  501    -0.75467E+01   -0.75467E+01   -0.75467E+01   -0.75467E+01   -0.75467E+01
  502    -0.82249E+01   -0.82249E+01   -0.82249E+01   -0.82249E+01   -0.82249E+01
  503    -0.56019E+01   -0.56019E+01   -0.56019E+01   -0.56019E+01   -0.56019E+01
  504    -0.67770E+01   -0.67770E+01   -0.67770E+01   -0.67770E+01   -0.67770E+01
  505    -0.10676E+02   -0.10676E+02   -0.10676E+02   -0.10676E+02   -0.10676E+02
  506    -0.95049E+01   -0.95049E+01   -0.95049E+01   -0.95049E+01   -0.95049E+01
  507    -0.80073E+01   -0.80073E+01   -0.80073E+01   -0.80073E+01   -0.80073E+01
  508    -0.14000E+02   -0.14000E+02   -0.14000E+02   -0.14000E+02   -0.14000E+02
  509    -0.17515E+02   -0.17515E+02   -0.17515E+02   -0.17515E+02   -0.17515E+02
  510    -0.22575E+02   -0.22575E+02   -0.22575E+02   -0.22575E+02   -0.22575E+02
  511    -0.20188E+02   -0.20188E+02   -0.20188E+02   -0.20188E+02   -0.20188E+02
  512    -0.11393E+02   -0.11393E+02   -0.11393E+02   -0.11393E+02   -0.11393E+02
  513    -0.72451E+01   -0.72451E+01   -0.72451E+01   -0.72451E+01   -0.72451E+01
  514     0.99692E+37    0.99692E+37    0.99692E+37    0.99692E+37    0.99692E+37
  515     0.99692E+37    0.99692E+37    0.99692E+37    0.99692E+37    0.99692E+37
