# Supplementary material for: Unprecedented 2015/2016 Indo‐Pacific Heat Transfer Speeds Up Tropical Pacific Heat Recharge
Source: Geophys Res Lett. 2018 Apr 6;45(7):3274–84. doi: 10.1002/2018GL077106 (PMC5993239; doi:10.1002/2018GL077106)
Supplement: Supplementary file 7 — Data Set S6 [file GRL-45-3274-s007.txt]

 ORAS5 Pacific 30N full-depth heat transport in PW (5 members beginning in 1975/01)
    0    -0.19900E+00   -0.19900E+00   -0.19900E+00   -0.19900E+00   -0.19900E+00
    1    -0.33490E+00   -0.33490E+00   -0.33490E+00   -0.33490E+00   -0.33490E+00
    2     0.14350E+00    0.14350E+00    0.14350E+00    0.14350E+00    0.14350E+00
    3     0.54760E+00    0.54760E+00    0.54760E+00    0.54760E+00    0.54760E+00
    4     0.50200E+00    0.50200E+00    0.50200E+00    0.50200E+00    0.50200E+00
    5     0.36090E+00    0.36090E+00    0.36090E+00    0.36090E+00    0.36090E+00
    6     0.72640E+00    0.72640E+00    0.72640E+00    0.72640E+00    0.72640E+00
    7     0.98020E+00    0.98020E+00    0.98020E+00    0.98020E+00    0.98020E+00
    8     0.64220E+00    0.64220E+00    0.64220E+00    0.64220E+00    0.64220E+00
    9     0.64130E+00    0.64130E+00    0.64130E+00    0.64130E+00    0.64130E+00
   10     0.65430E+00    0.65430E+00    0.65430E+00    0.65430E+00    0.65430E+00
   11    -0.27300E+00   -0.27300E+00   -0.27300E+00   -0.27300E+00   -0.27300E+00
   12    -0.46990E+00   -0.46990E+00   -0.46990E+00   -0.46990E+00   -0.46990E+00
   13     0.10480E+00    0.10480E+00    0.10480E+00    0.10480E+00    0.10480E+00
   14     0.41190E+00    0.41190E+00    0.41190E+00    0.41190E+00    0.41190E+00
   15     0.55150E+00    0.55150E+00    0.55150E+00    0.55150E+00    0.55150E+00
   16     0.51590E+00    0.51590E+00    0.51590E+00    0.51590E+00    0.51590E+00
   17     0.40530E+00    0.40530E+00    0.40530E+00    0.40530E+00    0.40530E+00
   18     0.77970E+00    0.77970E+00    0.77970E+00    0.77970E+00    0.77970E+00
   19     0.75350E+00    0.75350E+00    0.75350E+00    0.75350E+00    0.75350E+00
   20     0.77930E+00    0.77930E+00    0.77930E+00    0.77930E+00    0.77930E+00
   21     0.31160E+00    0.31160E+00    0.31160E+00    0.31160E+00    0.31160E+00
   22     0.36060E+00    0.36060E+00    0.36060E+00    0.36060E+00    0.36060E+00
   23    -0.13690E+00   -0.13690E+00   -0.13690E+00   -0.13690E+00   -0.13690E+00
   24    -0.87980E+00   -0.87980E+00   -0.87980E+00   -0.87980E+00   -0.87980E+00
   25    -0.48290E+00   -0.48290E+00   -0.48290E+00   -0.48290E+00   -0.48290E+00
   26     0.52140E+00    0.52140E+00    0.52140E+00    0.52140E+00    0.52140E+00
   27     0.50900E+00    0.50900E+00    0.50900E+00    0.50900E+00    0.50900E+00
   28     0.71100E+00    0.71100E+00    0.71100E+00    0.71100E+00    0.71100E+00
   29     0.53640E+00    0.53640E+00    0.53640E+00    0.53640E+00    0.53640E+00
   30     0.97600E+00    0.97600E+00    0.97600E+00    0.97600E+00    0.97600E+00
   31     0.83810E+00    0.83810E+00    0.83810E+00    0.83810E+00    0.83810E+00
   32     0.87390E+00    0.87390E+00    0.87390E+00    0.87390E+00    0.87390E+00
   33     0.93920E+00    0.93920E+00    0.93920E+00    0.93920E+00    0.93920E+00
   34     0.80980E+00    0.80980E+00    0.80980E+00    0.80980E+00    0.80980E+00
   35    -0.29840E+00   -0.29840E+00   -0.29840E+00   -0.29840E+00   -0.29840E+00
   36    -0.86590E+00   -0.86590E+00   -0.86590E+00   -0.86590E+00   -0.86590E+00
   37    -0.78920E+00   -0.78920E+00   -0.78920E+00   -0.78920E+00   -0.78920E+00
   38    -0.25970E+00   -0.25970E+00   -0.25970E+00   -0.25970E+00   -0.25970E+00
   39     0.37210E+00    0.37210E+00    0.37210E+00    0.37210E+00    0.37210E+00
   40     0.88770E+00    0.88770E+00    0.88770E+00    0.88770E+00    0.88770E+00
   41     0.96040E+00    0.96040E+00    0.96040E+00    0.96040E+00    0.96040E+00
   42     0.12820E+01    0.12820E+01    0.12820E+01    0.12820E+01    0.12820E+01
   43     0.10820E+01    0.10820E+01    0.10820E+01    0.10820E+01    0.10820E+01
   44     0.88610E+00    0.88610E+00    0.88610E+00    0.88610E+00    0.88610E+00
   45     0.80810E+00    0.80810E+00    0.80810E+00    0.80810E+00    0.80810E+00
   46     0.64060E+00    0.64060E+00    0.64060E+00    0.64060E+00    0.64060E+00
   47     0.66920E+00    0.66920E+00    0.66920E+00    0.66920E+00    0.66920E+00
   48    -0.33690E-01   -0.33690E-01   -0.33690E-01   -0.33690E-01   -0.33690E-01
   49     0.40450E+00    0.40450E+00    0.40450E+00    0.40450E+00    0.40450E+00
   50    -0.13840E+00   -0.13840E+00   -0.13840E+00   -0.13840E+00   -0.13840E+00
   51     0.54620E+00    0.54620E+00    0.54620E+00    0.54620E+00    0.54620E+00
   52     0.63990E+00    0.63990E+00    0.63990E+00    0.63990E+00    0.63990E+00
   53     0.99690E+00    0.99690E+00    0.99690E+00    0.99690E+00    0.99690E+00
   54     0.79630E+00    0.79630E+00    0.79630E+00    0.79630E+00    0.79630E+00
   55     0.91500E+00    0.91500E+00    0.91500E+00    0.91500E+00    0.91500E+00
   56     0.81450E+00    0.81450E+00    0.81450E+00    0.81450E+00    0.81450E+00
   57     0.53350E+00    0.53350E+00    0.53350E+00    0.53350E+00    0.53350E+00
   58     0.99070E+00    0.99070E+00    0.99070E+00    0.99070E+00    0.99070E+00
   59     0.17430E+00    0.17430E+00    0.17430E+00    0.17430E+00    0.17430E+00
   60    -0.77760E+00   -0.77760E+00   -0.77760E+00   -0.77760E+00   -0.77760E+00
   61    -0.96730E+00   -0.96730E+00   -0.96730E+00   -0.96730E+00   -0.96730E+00
   62     0.24670E+00    0.24670E+00    0.24670E+00    0.24670E+00    0.24670E+00
   63     0.59230E+00    0.59230E+00    0.59230E+00    0.59230E+00    0.59230E+00
   64     0.63300E+00    0.63300E+00    0.63300E+00    0.63300E+00    0.63300E+00
   65     0.69340E+00    0.69340E+00    0.69340E+00    0.69340E+00    0.69340E+00
   66     0.88800E+00    0.88800E+00    0.88800E+00    0.88800E+00    0.88800E+00
   67     0.10280E+01    0.10280E+01    0.10280E+01    0.10280E+01    0.10280E+01
   68     0.92210E+00    0.92210E+00    0.92210E+00    0.92210E+00    0.92210E+00
   69     0.89210E+00    0.89210E+00    0.89210E+00    0.89210E+00    0.89210E+00
   70     0.53150E+00    0.53150E+00    0.53150E+00    0.53150E+00    0.53150E+00
   71    -0.76430E+00   -0.76430E+00   -0.76430E+00   -0.76430E+00   -0.76430E+00
   72    -0.12330E+01   -0.12330E+01   -0.12330E+01   -0.12330E+01   -0.12330E+01
   73    -0.41520E+00   -0.41520E+00   -0.41520E+00   -0.41520E+00   -0.41520E+00
   74     0.17070E+00    0.17070E+00    0.17070E+00    0.17070E+00    0.17070E+00
   75     0.73510E+00    0.73510E+00    0.73510E+00    0.73510E+00    0.73510E+00
   76     0.64350E+00    0.64350E+00    0.64350E+00    0.64350E+00    0.64350E+00
   77     0.63420E+00    0.63420E+00    0.63420E+00    0.63420E+00    0.63420E+00
   78     0.12600E+01    0.12600E+01    0.12600E+01    0.12600E+01    0.12600E+01
   79     0.11150E+01    0.11150E+01    0.11150E+01    0.11150E+01    0.11150E+01
   80     0.76890E+00    0.76890E+00    0.76890E+00    0.76890E+00    0.76890E+00
   81     0.63280E+00    0.63280E+00    0.63280E+00    0.63280E+00    0.63280E+00
   82     0.45630E+00    0.45630E+00    0.45630E+00    0.45630E+00    0.45630E+00
   83    -0.59060E-04   -0.59060E-04   -0.59060E-04   -0.59060E-04   -0.59060E-04
   84    -0.16420E+00   -0.16420E+00   -0.16420E+00   -0.16420E+00   -0.16420E+00
   85    -0.18830E+00   -0.18830E+00   -0.18830E+00   -0.18830E+00   -0.18830E+00
   86     0.55240E+00    0.55240E+00    0.55240E+00    0.55240E+00    0.55240E+00
   87     0.77650E+00    0.77650E+00    0.77650E+00    0.77650E+00    0.77650E+00
   88     0.67610E+00    0.67610E+00    0.67610E+00    0.67610E+00    0.67610E+00
   89     0.56690E+00    0.56690E+00    0.56690E+00    0.56690E+00    0.56690E+00
   90     0.74310E+00    0.74310E+00    0.74310E+00    0.74310E+00    0.74310E+00
   91     0.10310E+01    0.10310E+01    0.10310E+01    0.10310E+01    0.10310E+01
   92     0.11420E+01    0.11420E+01    0.11420E+01    0.11420E+01    0.11420E+01
   93     0.88640E+00    0.88640E+00    0.88640E+00    0.88640E+00    0.88640E+00
   94     0.77930E+00    0.77930E+00    0.77930E+00    0.77930E+00    0.77930E+00
   95     0.26490E+00    0.26490E+00    0.26490E+00    0.26490E+00    0.26490E+00
   96    -0.64300E+00   -0.64300E+00   -0.64300E+00   -0.64300E+00   -0.64300E+00
   97    -0.11930E+01   -0.11930E+01   -0.11930E+01   -0.11930E+01   -0.11930E+01
   98    -0.83970E+00   -0.83970E+00   -0.83970E+00   -0.83970E+00   -0.83970E+00
   99     0.62640E+00    0.62640E+00    0.62640E+00    0.62640E+00    0.62640E+00
  100     0.70450E+00    0.70450E+00    0.70450E+00    0.70450E+00    0.70450E+00
  101     0.69240E+00    0.69240E+00    0.69240E+00    0.69240E+00    0.69240E+00
  102     0.95450E+00    0.95450E+00    0.95450E+00    0.95450E+00    0.95450E+00
  103     0.98540E+00    0.98540E+00    0.98540E+00    0.98540E+00    0.98540E+00
  104     0.88910E+00    0.88910E+00    0.88910E+00    0.88910E+00    0.88910E+00
  105     0.89100E+00    0.89100E+00    0.89100E+00    0.89100E+00    0.89100E+00
  106     0.27300E+00    0.27300E+00    0.27300E+00    0.27300E+00    0.27300E+00
  107    -0.84020E-01   -0.84020E-01   -0.84020E-01   -0.84020E-01   -0.84020E-01
  108    -0.48030E+00   -0.48030E+00   -0.48030E+00   -0.48030E+00   -0.48030E+00
  109    -0.25100E+00   -0.25100E+00   -0.25100E+00   -0.25100E+00   -0.25100E+00
  110    -0.18360E+00   -0.18360E+00   -0.18360E+00   -0.18360E+00   -0.18360E+00
  111     0.73920E+00    0.73920E+00    0.73920E+00    0.73920E+00    0.73920E+00
  112     0.61100E+00    0.61100E+00    0.61100E+00    0.61100E+00    0.61100E+00
  113     0.10140E+01    0.10140E+01    0.10140E+01    0.10140E+01    0.10140E+01
  114     0.10620E+01    0.10620E+01    0.10620E+01    0.10620E+01    0.10620E+01
  115     0.89150E+00    0.89150E+00    0.89150E+00    0.89150E+00    0.89150E+00
  116     0.10260E+01    0.10260E+01    0.10260E+01    0.10260E+01    0.10260E+01
  117     0.79560E+00    0.79560E+00    0.79560E+00    0.79560E+00    0.79560E+00
  118     0.66850E+00    0.66850E+00    0.66850E+00    0.66850E+00    0.66850E+00
  119     0.55730E+00    0.55730E+00    0.55730E+00    0.55730E+00    0.55730E+00
  120    -0.43970E+00   -0.43970E+00   -0.43970E+00   -0.43970E+00   -0.43970E+00
  121     0.77750E-01    0.77750E-01    0.77750E-01    0.77750E-01    0.77750E-01
  122     0.89700E+00    0.89700E+00    0.89700E+00    0.89700E+00    0.89700E+00
  123     0.80670E+00    0.80670E+00    0.80670E+00    0.80670E+00    0.80670E+00
  124     0.80920E+00    0.80920E+00    0.80920E+00    0.80920E+00    0.80920E+00
  125     0.63030E+00    0.63030E+00    0.63030E+00    0.63030E+00    0.63030E+00
  126     0.93920E+00    0.93920E+00    0.93920E+00    0.93920E+00    0.93920E+00
  127     0.11500E+01    0.11500E+01    0.11500E+01    0.11500E+01    0.11500E+01
  128     0.91360E+00    0.91360E+00    0.91360E+00    0.91360E+00    0.91360E+00
  129     0.11730E+01    0.11730E+01    0.11730E+01    0.11730E+01    0.11730E+01
  130     0.50410E+00    0.50410E+00    0.50410E+00    0.50410E+00    0.50410E+00
  131    -0.25220E-01   -0.25220E-01   -0.25220E-01   -0.25220E-01   -0.25220E-01
  132    -0.38850E+00   -0.38850E+00   -0.38850E+00   -0.38850E+00   -0.38850E+00
  133    -0.10910E+01   -0.10910E+01   -0.10910E+01   -0.10910E+01   -0.10910E+01
  134    -0.28020E+00   -0.28020E+00   -0.28020E+00   -0.28020E+00   -0.28020E+00
  135     0.80790E+00    0.80790E+00    0.80790E+00    0.80790E+00    0.80790E+00
  136     0.78550E+00    0.78550E+00    0.78550E+00    0.78550E+00    0.78550E+00
  137     0.71040E+00    0.71040E+00    0.71040E+00    0.71040E+00    0.71040E+00
  138     0.97620E+00    0.97620E+00    0.97620E+00    0.97620E+00    0.97620E+00
  139     0.14340E+01    0.14340E+01    0.14340E+01    0.14340E+01    0.14340E+01
  140     0.88380E+00    0.88380E+00    0.88380E+00    0.88380E+00    0.88380E+00
  141     0.62130E+00    0.62130E+00    0.62130E+00    0.62130E+00    0.62130E+00
  142     0.91960E+00    0.91960E+00    0.91960E+00    0.91960E+00    0.91960E+00
  143     0.13650E+00    0.13650E+00    0.13650E+00    0.13650E+00    0.13650E+00
  144    -0.16530E+00   -0.16530E+00   -0.16530E+00   -0.16530E+00   -0.16530E+00
  145    -0.20480E+00   -0.20480E+00   -0.20480E+00   -0.20480E+00   -0.20480E+00
  146    -0.19090E+00   -0.19090E+00   -0.19090E+00   -0.19090E+00   -0.19090E+00
  147     0.47640E+00    0.47640E+00    0.47640E+00    0.47640E+00    0.47640E+00
  148     0.90180E+00    0.90180E+00    0.90180E+00    0.90180E+00    0.90180E+00
  149     0.68630E+00    0.68630E+00    0.68630E+00    0.68630E+00    0.68630E+00
  150     0.62290E+00    0.62290E+00    0.62290E+00    0.62290E+00    0.62290E+00
  151     0.79270E+00    0.79270E+00    0.79270E+00    0.79270E+00    0.79270E+00
  152     0.13180E+01    0.13180E+01    0.13180E+01    0.13180E+01    0.13180E+01
  153     0.11010E+01    0.11010E+01    0.11010E+01    0.11010E+01    0.11010E+01
  154     0.67250E+00    0.67250E+00    0.67250E+00    0.67250E+00    0.67250E+00
  155     0.55690E+00    0.55690E+00    0.55690E+00    0.55690E+00    0.55690E+00
  156    -0.34750E-01   -0.34750E-01   -0.34750E-01   -0.34750E-01   -0.34750E-01
  157    -0.24590E+00   -0.24590E+00   -0.24590E+00   -0.24590E+00   -0.24590E+00
  158     0.35880E+00    0.35880E+00    0.35880E+00    0.35880E+00    0.35880E+00
  159     0.56560E+00    0.56560E+00    0.56560E+00    0.56560E+00    0.56560E+00
  160     0.64820E+00    0.64820E+00    0.64820E+00    0.64820E+00    0.64820E+00
  161     0.52650E+00    0.52650E+00    0.52650E+00    0.52650E+00    0.52650E+00
  162     0.94400E+00    0.94400E+00    0.94400E+00    0.94400E+00    0.94400E+00
  163     0.82330E+00    0.82330E+00    0.82330E+00    0.82330E+00    0.82330E+00
  164     0.95900E+00    0.95900E+00    0.95900E+00    0.95900E+00    0.95900E+00
  165     0.69790E+00    0.69790E+00    0.69790E+00    0.69790E+00    0.69790E+00
  166     0.47160E+00    0.47160E+00    0.47160E+00    0.47160E+00    0.47160E+00
  167     0.17520E+00    0.17520E+00    0.17520E+00    0.17520E+00    0.17520E+00
  168     0.63280E+00    0.63280E+00    0.63280E+00    0.63280E+00    0.63280E+00
  169     0.34120E+00    0.34120E+00    0.34120E+00    0.34120E+00    0.34120E+00
  170     0.21060E+00    0.21060E+00    0.21060E+00    0.21060E+00    0.21060E+00
  171     0.72220E+00    0.72220E+00    0.72220E+00    0.72220E+00    0.72220E+00
  172     0.55930E+00    0.55930E+00    0.55930E+00    0.55930E+00    0.55930E+00
  173     0.71060E+00    0.71060E+00    0.71060E+00    0.71060E+00    0.71060E+00
  174     0.12200E+01    0.12200E+01    0.12200E+01    0.12200E+01    0.12200E+01
  175     0.10980E+01    0.10980E+01    0.10980E+01    0.10980E+01    0.10980E+01
  176     0.96610E+00    0.96610E+00    0.96610E+00    0.96610E+00    0.96610E+00
  177     0.10590E+01    0.10590E+01    0.10590E+01    0.10590E+01    0.10590E+01
  178     0.92430E+00    0.92430E+00    0.92430E+00    0.92430E+00    0.92430E+00
  179    -0.25490E+00   -0.25490E+00   -0.25490E+00   -0.25490E+00   -0.25490E+00
  180     0.24430E+00    0.24430E+00    0.24430E+00    0.24430E+00    0.24430E+00
  181     0.66970E+00    0.66970E+00    0.66970E+00    0.66970E+00    0.66970E+00
  182     0.12970E+00    0.12970E+00    0.12970E+00    0.12970E+00    0.12970E+00
  183     0.33690E+00    0.33690E+00    0.33690E+00    0.33690E+00    0.33690E+00
  184     0.51910E+00    0.51910E+00    0.51910E+00    0.51910E+00    0.51910E+00
  185     0.67680E+00    0.67680E+00    0.67680E+00    0.67680E+00    0.67680E+00
  186     0.96190E+00    0.96190E+00    0.96190E+00    0.96190E+00    0.96190E+00
  187     0.93250E+00    0.93250E+00    0.93250E+00    0.93250E+00    0.93250E+00
  188     0.95030E+00    0.95030E+00    0.95030E+00    0.95030E+00    0.95030E+00
  189     0.91080E+00    0.91080E+00    0.91080E+00    0.91080E+00    0.91080E+00
  190     0.13310E+01    0.13310E+01    0.13310E+01    0.13310E+01    0.13310E+01
  191     0.57840E+00    0.57840E+00    0.57840E+00    0.57840E+00    0.57840E+00
  192    -0.69490E+00   -0.69490E+00   -0.69490E+00   -0.69490E+00   -0.69490E+00
  193    -0.86490E+00   -0.86490E+00   -0.86490E+00   -0.86490E+00   -0.86490E+00
  194     0.37620E+00    0.37620E+00    0.37620E+00    0.37620E+00    0.37620E+00
  195     0.57460E+00    0.57460E+00    0.57460E+00    0.57460E+00    0.57460E+00
  196     0.69540E+00    0.69540E+00    0.69540E+00    0.69540E+00    0.69540E+00
  197     0.61990E+00    0.61990E+00    0.61990E+00    0.61990E+00    0.61990E+00
  198     0.84200E+00    0.84200E+00    0.84200E+00    0.84200E+00    0.84200E+00
  199     0.10560E+01    0.10560E+01    0.10560E+01    0.10560E+01    0.10560E+01
  200     0.81980E+00    0.81980E+00    0.81980E+00    0.81980E+00    0.81980E+00
  201     0.71600E+00    0.71600E+00    0.71600E+00    0.71600E+00    0.71600E+00
  202     0.84150E+00    0.84150E+00    0.84150E+00    0.84150E+00    0.84150E+00
  203     0.72450E+00    0.72450E+00    0.72450E+00    0.72450E+00    0.72450E+00
  204    -0.58550E+00   -0.58550E+00   -0.58550E+00   -0.58550E+00   -0.58550E+00
  205    -0.53630E+00   -0.53630E+00   -0.53630E+00   -0.53630E+00   -0.53630E+00
  206    -0.89650E-01   -0.89650E-01   -0.89650E-01   -0.89650E-01   -0.89650E-01
  207     0.18410E+00    0.18410E+00    0.18410E+00    0.18410E+00    0.18410E+00
  208     0.38660E+00    0.38660E+00    0.38660E+00    0.38660E+00    0.38660E+00
  209     0.57420E+00    0.57420E+00    0.57420E+00    0.57420E+00    0.57420E+00
  210     0.94080E+00    0.94080E+00    0.94080E+00    0.94080E+00    0.94080E+00
  211     0.10680E+01    0.10680E+01    0.10680E+01    0.10680E+01    0.10680E+01
  212     0.12240E+01    0.12240E+01    0.12240E+01    0.12240E+01    0.12240E+01
  213     0.96530E+00    0.96530E+00    0.96530E+00    0.96530E+00    0.96530E+00
  214     0.80330E+00    0.80330E+00    0.80330E+00    0.80330E+00    0.80330E+00
  215     0.49080E+00    0.49080E+00    0.49080E+00    0.49080E+00    0.49080E+00
  216    -0.18460E+00   -0.18460E+00   -0.18460E+00   -0.18460E+00   -0.18460E+00
  217    -0.66320E+00   -0.66320E+00   -0.66320E+00   -0.66320E+00   -0.66320E+00
  218    -0.23730E-01   -0.23730E-01   -0.23730E-01   -0.23730E-01   -0.23730E-01
  219     0.12570E+00    0.12570E+00    0.12570E+00    0.12570E+00    0.12570E+00
  220     0.45930E+00    0.45930E+00    0.45930E+00    0.45930E+00    0.45930E+00
  221     0.60500E+00    0.60500E+00    0.60500E+00    0.60500E+00    0.60500E+00
  222     0.95550E+00    0.95550E+00    0.95550E+00    0.95550E+00    0.95550E+00
  223     0.97550E+00    0.97550E+00    0.97550E+00    0.97550E+00    0.97550E+00
  224     0.86730E+00    0.86730E+00    0.86730E+00    0.86730E+00    0.86730E+00
  225     0.95050E+00    0.95050E+00    0.95050E+00    0.95050E+00    0.95050E+00
  226     0.10100E+01    0.10100E+01    0.10100E+01    0.10100E+01    0.10100E+01
  227     0.32340E+00    0.32340E+00    0.32340E+00    0.32340E+00    0.32340E+00
  228    -0.72850E-02   -0.72850E-02   -0.72850E-02   -0.72850E-02   -0.72850E-02
  229    -0.17390E+00   -0.17390E+00   -0.17390E+00   -0.17390E+00   -0.17390E+00
  230     0.15250E+00    0.15250E+00    0.15250E+00    0.15250E+00    0.15250E+00
  231     0.47230E+00    0.47230E+00    0.47230E+00    0.47230E+00    0.47230E+00
  232     0.80340E+00    0.80340E+00    0.80340E+00    0.80340E+00    0.80340E+00
  233     0.88530E+00    0.88530E+00    0.88530E+00    0.88530E+00    0.88530E+00
  234     0.12970E+01    0.12970E+01    0.12970E+01    0.12970E+01    0.12970E+01
  235     0.12160E+01    0.12160E+01    0.12160E+01    0.12160E+01    0.12160E+01
  236     0.98830E+00    0.98830E+00    0.98830E+00    0.98830E+00    0.98830E+00
  237     0.10630E+01    0.10630E+01    0.10630E+01    0.10630E+01    0.10630E+01
  238     0.11120E+01    0.11120E+01    0.11120E+01    0.11120E+01    0.11120E+01
  239     0.18500E+00    0.18500E+00    0.18500E+00    0.18500E+00    0.18500E+00
  240    -0.10180E+01   -0.10180E+01   -0.10180E+01   -0.10180E+01   -0.10180E+01
  241    -0.72100E+00   -0.72100E+00   -0.72100E+00   -0.72100E+00   -0.72100E+00
  242    -0.32900E+00   -0.32900E+00   -0.32900E+00   -0.32900E+00   -0.32900E+00
  243     0.64290E+00    0.64290E+00    0.64290E+00    0.64290E+00    0.64290E+00
  244     0.68640E+00    0.68640E+00    0.68640E+00    0.68640E+00    0.68640E+00
  245     0.53450E+00    0.53450E+00    0.53450E+00    0.53450E+00    0.53450E+00
  246     0.10330E+01    0.10330E+01    0.10330E+01    0.10330E+01    0.10330E+01
  247     0.11170E+01    0.11170E+01    0.11170E+01    0.11170E+01    0.11170E+01
  248     0.71630E+00    0.71630E+00    0.71630E+00    0.71630E+00    0.71630E+00
  249     0.94710E+00    0.94710E+00    0.94710E+00    0.94710E+00    0.94710E+00
  250     0.40360E+00    0.40360E+00    0.40360E+00    0.40360E+00    0.40360E+00
  251    -0.94230E+00   -0.94230E+00   -0.94230E+00   -0.94230E+00   -0.94230E+00
  252    -0.42530E+00   -0.42530E+00   -0.42530E+00   -0.42530E+00   -0.42530E+00
  253    -0.10610E+00   -0.10610E+00   -0.10610E+00   -0.10610E+00   -0.10610E+00
  254     0.49240E-01    0.49240E-01    0.49240E-01    0.49240E-01    0.49240E-01
  255     0.30080E+00    0.30080E+00    0.30080E+00    0.30080E+00    0.30080E+00
  256     0.56600E+00    0.56600E+00    0.56600E+00    0.56600E+00    0.56600E+00
  257     0.76530E+00    0.76530E+00    0.76530E+00    0.76530E+00    0.76530E+00
  258     0.11390E+01    0.11390E+01    0.11390E+01    0.11390E+01    0.11390E+01
  259     0.95290E+00    0.95290E+00    0.95290E+00    0.95290E+00    0.95290E+00
  260     0.78880E+00    0.78880E+00    0.78880E+00    0.78880E+00    0.78880E+00
  261     0.98240E+00    0.98240E+00    0.98240E+00    0.98240E+00    0.98240E+00
  262     0.84190E+00    0.84190E+00    0.84190E+00    0.84190E+00    0.84190E+00
  263     0.42050E+00    0.42050E+00    0.42050E+00    0.42050E+00    0.42050E+00
  264    -0.90680E+00   -0.90680E+00   -0.90680E+00   -0.90680E+00   -0.90680E+00
  265    -0.35530E+00   -0.35530E+00   -0.35530E+00   -0.35530E+00   -0.35530E+00
  266     0.62170E+00    0.62170E+00    0.62170E+00    0.62170E+00    0.62170E+00
  267     0.49090E+00    0.49090E+00    0.49090E+00    0.49090E+00    0.49090E+00
  268     0.65610E+00    0.65610E+00    0.65610E+00    0.65610E+00    0.65610E+00
  269     0.72560E+00    0.72560E+00    0.72560E+00    0.72560E+00    0.72560E+00
  270     0.10960E+01    0.10960E+01    0.10960E+01    0.10960E+01    0.10960E+01
  271     0.11620E+01    0.11620E+01    0.11620E+01    0.11620E+01    0.11620E+01
  272     0.10830E+01    0.10830E+01    0.10830E+01    0.10830E+01    0.10830E+01
  273     0.93540E+00    0.93540E+00    0.93540E+00    0.93540E+00    0.93540E+00
  274     0.10770E+01    0.10770E+01    0.10770E+01    0.10770E+01    0.10770E+01
  275     0.77420E+00    0.77420E+00    0.77420E+00    0.77420E+00    0.77420E+00
  276    -0.83880E+00   -0.83880E+00   -0.83880E+00   -0.83880E+00   -0.83880E+00
  277    -0.76290E+00   -0.76290E+00   -0.76290E+00   -0.76290E+00   -0.76290E+00
  278    -0.17850E+00   -0.17850E+00   -0.17850E+00   -0.17850E+00   -0.17850E+00
  279     0.70860E+00    0.70860E+00    0.70860E+00    0.70860E+00    0.70860E+00
  280     0.91650E+00    0.91650E+00    0.91650E+00    0.91650E+00    0.91650E+00
  281     0.74450E+00    0.74450E+00    0.74450E+00    0.74450E+00    0.74450E+00
  282     0.96330E+00    0.96330E+00    0.96330E+00    0.96330E+00    0.96330E+00
  283     0.11950E+01    0.11950E+01    0.11950E+01    0.11950E+01    0.11950E+01
  284     0.95990E+00    0.95990E+00    0.95990E+00    0.95990E+00    0.95990E+00
  285     0.96480E+00    0.96480E+00    0.96480E+00    0.96480E+00    0.96480E+00
  286     0.72300E+00    0.72300E+00    0.72300E+00    0.72300E+00    0.72300E+00
  287     0.39540E+00    0.39540E+00    0.39540E+00    0.39540E+00    0.39540E+00
  288    -0.15500E+00   -0.15500E+00   -0.15500E+00   -0.15500E+00   -0.15500E+00
  289     0.12910E+00    0.12910E+00    0.12910E+00    0.12910E+00    0.12910E+00
  290     0.77580E+00    0.77580E+00    0.77580E+00    0.77580E+00    0.77580E+00
  291     0.54090E+00    0.54090E+00    0.54090E+00    0.54090E+00    0.54090E+00
  292     0.67730E+00    0.67730E+00    0.67730E+00    0.67730E+00    0.67730E+00
  293     0.65890E+00    0.65890E+00    0.65890E+00    0.65890E+00    0.65890E+00
  294     0.10930E+01    0.10930E+01    0.10930E+01    0.10930E+01    0.10930E+01
  295     0.78880E+00    0.78880E+00    0.78880E+00    0.78880E+00    0.78880E+00
  296     0.73540E+00    0.73540E+00    0.73540E+00    0.73540E+00    0.73540E+00
  297     0.79580E+00    0.79580E+00    0.79580E+00    0.79580E+00    0.79580E+00
  298     0.88780E+00    0.88780E+00    0.88780E+00    0.88780E+00    0.88780E+00
  299     0.64760E-02    0.64760E-02    0.64760E-02    0.64760E-02    0.64760E-02
  300     0.16330E+00    0.16330E+00    0.16330E+00    0.16330E+00    0.16330E+00
  301    -0.59230E+00   -0.59230E+00   -0.59230E+00   -0.59230E+00   -0.59230E+00
  302     0.24690E-01    0.24690E-01    0.24690E-01    0.24690E-01    0.24690E-01
  303     0.49970E+00    0.49970E+00    0.49970E+00    0.49970E+00    0.49970E+00
  304     0.53770E+00    0.53770E+00    0.53770E+00    0.53770E+00    0.53770E+00
  305     0.68870E+00    0.68870E+00    0.68870E+00    0.68870E+00    0.68870E+00
  306     0.10330E+01    0.10330E+01    0.10330E+01    0.10330E+01    0.10330E+01
  307     0.96600E+00    0.96600E+00    0.96600E+00    0.96600E+00    0.96600E+00
  308     0.89440E+00    0.89440E+00    0.89440E+00    0.89440E+00    0.89440E+00
  309     0.88690E+00    0.88690E+00    0.88690E+00    0.88690E+00    0.88690E+00
  310     0.94670E+00    0.94670E+00    0.94670E+00    0.94670E+00    0.94670E+00
  311    -0.18940E-01   -0.18940E-01   -0.18940E-01   -0.18940E-01   -0.18940E-01
  312    -0.42430E+00   -0.42430E+00   -0.42430E+00   -0.42430E+00   -0.42430E+00
  313     0.32170E+00    0.32170E+00    0.32170E+00    0.32170E+00    0.32170E+00
  314     0.10890E+00    0.10890E+00    0.10890E+00    0.10890E+00    0.10890E+00
  315     0.76480E+00    0.76480E+00    0.76480E+00    0.76480E+00    0.76480E+00
  316     0.70740E+00    0.70740E+00    0.70740E+00    0.70740E+00    0.70740E+00
  317     0.70120E+00    0.70120E+00    0.70120E+00    0.70120E+00    0.70120E+00
  318     0.10470E+01    0.10470E+01    0.10470E+01    0.10470E+01    0.10470E+01
  319     0.11990E+01    0.11990E+01    0.11990E+01    0.11990E+01    0.11990E+01
  320     0.10350E+01    0.10350E+01    0.10350E+01    0.10350E+01    0.10350E+01
  321     0.10840E+01    0.10840E+01    0.10840E+01    0.10840E+01    0.10840E+01
  322     0.56010E+00    0.56010E+00    0.56010E+00    0.56010E+00    0.56010E+00
  323    -0.10560E-01   -0.10560E-01   -0.10560E-01   -0.10560E-01   -0.10560E-01
  324    -0.22290E+00   -0.22290E+00   -0.22290E+00   -0.22290E+00   -0.22290E+00
  325     0.16710E+00    0.16710E+00    0.16710E+00    0.16710E+00    0.16710E+00
  326     0.66120E+00    0.66120E+00    0.66120E+00    0.66120E+00    0.66120E+00
  327     0.54370E+00    0.54370E+00    0.54370E+00    0.54370E+00    0.54370E+00
  328     0.60270E+00    0.60270E+00    0.60270E+00    0.60270E+00    0.60270E+00
  329     0.58350E+00    0.58350E+00    0.58350E+00    0.58350E+00    0.58350E+00
  330     0.96060E+00    0.96060E+00    0.96060E+00    0.96060E+00    0.96060E+00
  331     0.88350E+00    0.88350E+00    0.88350E+00    0.88350E+00    0.88350E+00
  332     0.12180E+01    0.12180E+01    0.12180E+01    0.12180E+01    0.12180E+01
  333     0.61210E+00    0.61210E+00    0.61210E+00    0.61210E+00    0.61210E+00
  334     0.22360E+00    0.22360E+00    0.22360E+00    0.22360E+00    0.22360E+00
  335     0.79540E-01    0.79540E-01    0.79540E-01    0.79540E-01    0.79540E-01
  336    -0.98270E+00   -0.98270E+00   -0.98270E+00   -0.98270E+00   -0.98270E+00
  337    -0.36530E+00   -0.36530E+00   -0.36530E+00   -0.36530E+00   -0.36530E+00
  338    -0.72550E-01   -0.72550E-01   -0.72550E-01   -0.72550E-01   -0.72550E-01
  339     0.64960E+00    0.64960E+00    0.64960E+00    0.64960E+00    0.64960E+00
  340     0.79930E+00    0.79930E+00    0.79930E+00    0.79930E+00    0.79930E+00
  341     0.67230E+00    0.67230E+00    0.67230E+00    0.67230E+00    0.67230E+00
  342     0.10140E+01    0.10140E+01    0.10140E+01    0.10140E+01    0.10140E+01
  343     0.11500E+01    0.11500E+01    0.11500E+01    0.11500E+01    0.11500E+01
  344     0.88170E+00    0.88170E+00    0.88170E+00    0.88170E+00    0.88170E+00
  345     0.74440E+00    0.74440E+00    0.74440E+00    0.74440E+00    0.74440E+00
  346     0.14630E+01    0.14630E+01    0.14630E+01    0.14630E+01    0.14630E+01
  347     0.24140E+00    0.24140E+00    0.24140E+00    0.24140E+00    0.24140E+00
  348    -0.67730E+00   -0.67730E+00   -0.67730E+00   -0.67730E+00   -0.67730E+00
  349    -0.42090E+00   -0.42090E+00   -0.42090E+00   -0.42090E+00   -0.42090E+00
  350     0.51620E+00    0.51620E+00    0.51620E+00    0.51620E+00    0.51620E+00
  351     0.46690E+00    0.46690E+00    0.46690E+00    0.46690E+00    0.46690E+00
  352     0.78980E+00    0.78980E+00    0.78980E+00    0.78980E+00    0.78980E+00
  353     0.10730E+01    0.10730E+01    0.10730E+01    0.10730E+01    0.10730E+01
  354     0.96460E+00    0.96460E+00    0.96460E+00    0.96460E+00    0.96460E+00
  355     0.94560E+00    0.94560E+00    0.94560E+00    0.94560E+00    0.94560E+00
  356     0.12630E+01    0.12630E+01    0.12630E+01    0.12630E+01    0.12630E+01
  357     0.10390E+01    0.10390E+01    0.10390E+01    0.10390E+01    0.10390E+01
  358     0.92230E+00    0.92230E+00    0.92230E+00    0.92230E+00    0.92230E+00
  359     0.27630E+00    0.27630E+00    0.27630E+00    0.27630E+00    0.27630E+00
  360    -0.55120E+00   -0.55120E+00   -0.55120E+00   -0.55120E+00   -0.55120E+00
  361    -0.16950E+00   -0.16950E+00   -0.16950E+00   -0.16950E+00   -0.16950E+00
  362    -0.44860E-02   -0.44860E-02   -0.44860E-02   -0.44860E-02   -0.44860E-02
  363     0.59850E+00    0.59850E+00    0.59850E+00    0.59850E+00    0.59850E+00
  364     0.56630E+00    0.56630E+00    0.56630E+00    0.56630E+00    0.56630E+00
  365     0.68360E+00    0.68360E+00    0.68360E+00    0.68360E+00    0.68360E+00
  366     0.97010E+00    0.97010E+00    0.97010E+00    0.97010E+00    0.97010E+00
  367     0.92760E+00    0.92760E+00    0.92760E+00    0.92760E+00    0.92760E+00
  368     0.12450E+01    0.12450E+01    0.12450E+01    0.12450E+01    0.12450E+01
  369     0.12300E+01    0.12300E+01    0.12300E+01    0.12300E+01    0.12300E+01
  370     0.41520E+00    0.41520E+00    0.41520E+00    0.41520E+00    0.41520E+00
  371    -0.95760E+00   -0.95760E+00   -0.95760E+00   -0.95760E+00   -0.95760E+00
  372    -0.13200E+00   -0.13200E+00   -0.13200E+00   -0.13200E+00   -0.13200E+00
  373     0.47560E+00    0.47560E+00    0.47560E+00    0.47560E+00    0.47560E+00
  374     0.68990E+00    0.68990E+00    0.68990E+00    0.68990E+00    0.68990E+00
  375     0.55950E+00    0.55950E+00    0.55950E+00    0.55950E+00    0.55950E+00
  376     0.88620E+00    0.88620E+00    0.88620E+00    0.88620E+00    0.88620E+00
  377     0.84280E+00    0.84280E+00    0.84280E+00    0.84280E+00    0.84280E+00
  378     0.11030E+01    0.11030E+01    0.11030E+01    0.11030E+01    0.11030E+01
  379     0.12890E+01    0.12890E+01    0.12890E+01    0.12890E+01    0.12890E+01
  380     0.11160E+01    0.11160E+01    0.11160E+01    0.11160E+01    0.11160E+01
  381     0.10990E+01    0.10990E+01    0.10990E+01    0.10990E+01    0.10990E+01
  382     0.58930E+00    0.58930E+00    0.58930E+00    0.58930E+00    0.58930E+00
  383     0.30280E+00    0.30280E+00    0.30280E+00    0.30280E+00    0.30280E+00
  384     0.17220E+00    0.17220E+00    0.17220E+00    0.17220E+00    0.17220E+00
  385    -0.11400E+00   -0.11400E+00   -0.11400E+00   -0.11400E+00   -0.11400E+00
  386     0.74100E-01    0.74100E-01    0.74100E-01    0.74100E-01    0.74100E-01
  387     0.41110E+00    0.41110E+00    0.41110E+00    0.41110E+00    0.41110E+00
  388     0.65870E+00    0.65870E+00    0.65870E+00    0.65870E+00    0.65870E+00
  389     0.83950E+00    0.83950E+00    0.83950E+00    0.83950E+00    0.83950E+00
  390     0.81820E+00    0.81820E+00    0.81820E+00    0.81820E+00    0.81820E+00
  391     0.11670E+01    0.11670E+01    0.11670E+01    0.11670E+01    0.11670E+01
  392     0.11670E+01    0.11670E+01    0.11670E+01    0.11670E+01    0.11670E+01
  393     0.10810E+01    0.10810E+01    0.10810E+01    0.10810E+01    0.10810E+01
  394     0.39490E+00    0.39490E+00    0.39490E+00    0.39490E+00    0.39490E+00
  395     0.39560E+00    0.39560E+00    0.39560E+00    0.39560E+00    0.39560E+00
  396     0.10390E+00    0.10390E+00    0.10390E+00    0.10390E+00    0.10390E+00
  397    -0.13660E+00   -0.13660E+00   -0.13660E+00   -0.13660E+00   -0.13660E+00
  398     0.20530E+00    0.20530E+00    0.20530E+00    0.20530E+00    0.20530E+00
  399     0.78110E+00    0.78110E+00    0.78110E+00    0.78110E+00    0.78110E+00
  400     0.67710E+00    0.67710E+00    0.67710E+00    0.67710E+00    0.67710E+00
  401     0.79410E+00    0.79410E+00    0.79410E+00    0.79410E+00    0.79410E+00
  402     0.11050E+01    0.11050E+01    0.11050E+01    0.11050E+01    0.11050E+01
  403     0.89140E+00    0.89140E+00    0.89140E+00    0.89140E+00    0.89140E+00
  404     0.69370E+00    0.69370E+00    0.69370E+00    0.69370E+00    0.69370E+00
  405     0.10970E+01    0.10970E+01    0.10970E+01    0.10970E+01    0.10970E+01
  406     0.42890E+00    0.42890E+00    0.42890E+00    0.42890E+00    0.42890E+00
  407     0.69880E+00    0.69880E+00    0.69880E+00    0.69880E+00    0.69880E+00
  408    -0.26330E+00   -0.26330E+00   -0.26330E+00   -0.26330E+00   -0.26330E+00
  409     0.21350E+00    0.21350E+00    0.21350E+00    0.21350E+00    0.21350E+00
  410     0.79940E+00    0.79940E+00    0.79940E+00    0.79940E+00    0.79940E+00
  411     0.59020E+00    0.59020E+00    0.59020E+00    0.59020E+00    0.59020E+00
  412     0.75110E+00    0.75110E+00    0.75110E+00    0.75110E+00    0.75110E+00
  413     0.58650E+00    0.58650E+00    0.58650E+00    0.58650E+00    0.58650E+00
  414     0.10720E+01    0.10720E+01    0.10720E+01    0.10720E+01    0.10720E+01
  415     0.10870E+01    0.10870E+01    0.10870E+01    0.10870E+01    0.10870E+01
  416     0.89490E+00    0.89490E+00    0.89490E+00    0.89490E+00    0.89490E+00
  417     0.56630E+00    0.56630E+00    0.56630E+00    0.56630E+00    0.56630E+00
  418     0.10250E+01    0.10250E+01    0.10250E+01    0.10250E+01    0.10250E+01
  419    -0.34900E+00   -0.34900E+00   -0.34900E+00   -0.34900E+00   -0.34900E+00
  420    -0.10070E+01   -0.10070E+01   -0.10070E+01   -0.10070E+01   -0.10070E+01
  421    -0.53390E+00   -0.53390E+00   -0.53390E+00   -0.53390E+00   -0.53390E+00
  422     0.36980E+00    0.36980E+00    0.36980E+00    0.36980E+00    0.36980E+00
  423     0.71510E+00    0.71510E+00    0.71510E+00    0.71510E+00    0.71510E+00
  424     0.42790E+00    0.42790E+00    0.42790E+00    0.42790E+00    0.42790E+00
  425     0.76990E+00    0.76990E+00    0.76990E+00    0.76990E+00    0.76990E+00
  426     0.96380E+00    0.96380E+00    0.96380E+00    0.96380E+00    0.96380E+00
  427     0.12030E+01    0.12030E+01    0.12030E+01    0.12030E+01    0.12030E+01
  428     0.79280E+00    0.79280E+00    0.79280E+00    0.79280E+00    0.79280E+00
  429     0.77060E+00    0.77060E+00    0.77060E+00    0.77060E+00    0.77060E+00
  430     0.55840E+00    0.55840E+00    0.55840E+00    0.55840E+00    0.55840E+00
  431     0.17180E+00    0.17180E+00    0.17180E+00    0.17180E+00    0.17180E+00
  432    -0.85340E+00   -0.85340E+00   -0.85340E+00   -0.85340E+00   -0.85340E+00
  433     0.35790E+00    0.35790E+00    0.35790E+00    0.35790E+00    0.35790E+00
  434     0.17180E+00    0.17180E+00    0.17180E+00    0.17180E+00    0.17180E+00
  435     0.62310E+00    0.62310E+00    0.62310E+00    0.62310E+00    0.62310E+00
  436     0.69110E+00    0.69110E+00    0.69110E+00    0.69110E+00    0.69110E+00
  437     0.64220E+00    0.64220E+00    0.64220E+00    0.64220E+00    0.64220E+00
  438     0.10380E+01    0.10380E+01    0.10380E+01    0.10380E+01    0.10380E+01
  439     0.10310E+01    0.10310E+01    0.10310E+01    0.10310E+01    0.10310E+01
  440     0.87980E+00    0.87980E+00    0.87980E+00    0.87980E+00    0.87980E+00
  441     0.95270E+00    0.95270E+00    0.95270E+00    0.95270E+00    0.95270E+00
  442     0.86860E+00    0.86860E+00    0.86860E+00    0.86860E+00    0.86860E+00
  443     0.14230E+00    0.14230E+00    0.14230E+00    0.14230E+00    0.14230E+00
  444    -0.54790E+00   -0.54790E+00   -0.54790E+00   -0.54790E+00   -0.54790E+00
  445    -0.28650E+00   -0.28650E+00   -0.28650E+00   -0.28650E+00   -0.28650E+00
  446     0.51370E+00    0.51370E+00    0.51370E+00    0.51370E+00    0.51370E+00
  447     0.58910E+00    0.58910E+00    0.58910E+00    0.58910E+00    0.58910E+00
  448     0.71950E+00    0.71950E+00    0.71950E+00    0.71950E+00    0.71950E+00
  449     0.63540E+00    0.63540E+00    0.63540E+00    0.63540E+00    0.63540E+00
  450     0.11010E+01    0.11010E+01    0.11010E+01    0.11010E+01    0.11010E+01
  451     0.11460E+01    0.11460E+01    0.11460E+01    0.11460E+01    0.11460E+01
  452     0.10030E+01    0.10030E+01    0.10030E+01    0.10030E+01    0.10030E+01
  453     0.31960E+00    0.31960E+00    0.31960E+00    0.31960E+00    0.31960E+00
  454     0.15040E+00    0.15040E+00    0.15040E+00    0.15040E+00    0.15040E+00
  455     0.16260E+00    0.16260E+00    0.16260E+00    0.16260E+00    0.16260E+00
  456    -0.10320E+00   -0.10320E+00   -0.10320E+00   -0.10320E+00   -0.10320E+00
  457     0.12320E+00    0.12320E+00    0.12320E+00    0.12320E+00    0.12320E+00
  458     0.28140E+00    0.28140E+00    0.28140E+00    0.28140E+00    0.28140E+00
  459     0.32980E+00    0.32980E+00    0.32980E+00    0.32980E+00    0.32980E+00
  460     0.48680E+00    0.48680E+00    0.48680E+00    0.48680E+00    0.48680E+00
  461     0.63780E+00    0.63780E+00    0.63780E+00    0.63780E+00    0.63780E+00
  462     0.83050E+00    0.83050E+00    0.83050E+00    0.83050E+00    0.83050E+00
  463     0.69690E+00    0.69690E+00    0.69690E+00    0.69690E+00    0.69690E+00
  464     0.11570E+01    0.11570E+01    0.11570E+01    0.11570E+01    0.11570E+01
  465     0.10910E+01    0.10910E+01    0.10910E+01    0.10910E+01    0.10910E+01
  466     0.59640E+00    0.59640E+00    0.59640E+00    0.59640E+00    0.59640E+00
  467    -0.12710E+00   -0.12710E+00   -0.12710E+00   -0.12710E+00   -0.12710E+00
  468    -0.17750E+00   -0.17750E+00   -0.17750E+00   -0.17750E+00   -0.17750E+00
  469    -0.16080E-01   -0.16080E-01   -0.16080E-01   -0.16080E-01   -0.16080E-01
  470    -0.52940E-01   -0.52940E-01   -0.52940E-01   -0.52940E-01   -0.52940E-01
  471     0.48760E+00    0.48760E+00    0.48760E+00    0.48760E+00    0.48760E+00
  472     0.65620E+00    0.65620E+00    0.65620E+00    0.65620E+00    0.65620E+00
  473     0.66410E+00    0.66410E+00    0.66410E+00    0.66410E+00    0.66410E+00
  474     0.68370E+00    0.68370E+00    0.68370E+00    0.68370E+00    0.68370E+00
  475     0.80790E+00    0.80790E+00    0.80790E+00    0.80790E+00    0.80790E+00
  476     0.72440E+00    0.72440E+00    0.72440E+00    0.72440E+00    0.72440E+00
  477     0.97890E+00    0.97890E+00    0.97890E+00    0.97890E+00    0.97890E+00
  478     0.57040E+00    0.57040E+00    0.57040E+00    0.57040E+00    0.57040E+00
  479     0.64300E-02    0.64300E-02    0.64300E-02    0.64300E-02    0.64300E-02
  480    -0.56810E+00   -0.56810E+00   -0.56810E+00   -0.56810E+00   -0.56810E+00
  481    -0.76890E+00   -0.76890E+00   -0.76890E+00   -0.76890E+00   -0.76890E+00
  482     0.30440E+00    0.30440E+00    0.30440E+00    0.30440E+00    0.30440E+00
  483     0.90300E+00    0.90300E+00    0.90300E+00    0.90300E+00    0.90300E+00
  484     0.65730E+00    0.65730E+00    0.65730E+00    0.65730E+00    0.65730E+00
  485     0.48700E+00    0.48700E+00    0.48700E+00    0.48700E+00    0.48700E+00
  486     0.10300E+01    0.10300E+01    0.10300E+01    0.10300E+01    0.10300E+01
  487     0.82460E+00    0.82460E+00    0.82460E+00    0.82460E+00    0.82460E+00
  488     0.12510E+01    0.12510E+01    0.12510E+01    0.12510E+01    0.12510E+01
  489     0.86820E+00    0.86820E+00    0.86820E+00    0.86820E+00    0.86820E+00
  490     0.88900E+00    0.88900E+00    0.88900E+00    0.88900E+00    0.88900E+00
  491     0.39400E+00    0.39400E+00    0.39400E+00    0.39400E+00    0.39400E+00
  492    -0.92080E+00   -0.92080E+00   -0.92080E+00   -0.92080E+00   -0.92080E+00
  493    -0.39700E+00   -0.39700E+00   -0.39700E+00   -0.39700E+00   -0.39700E+00
  494    -0.94890E-01   -0.94890E-01   -0.94890E-01   -0.94890E-01   -0.94890E-01
  495     0.17360E+00    0.17360E+00    0.17360E+00    0.17360E+00    0.17360E+00
  496     0.55050E+00    0.55050E+00    0.55050E+00    0.55050E+00    0.55050E+00
  497     0.68280E+00    0.68280E+00    0.68280E+00    0.68280E+00    0.68280E+00
  498     0.10810E+01    0.10810E+01    0.10810E+01    0.10810E+01    0.10810E+01
  499     0.12690E+01    0.12690E+01    0.12690E+01    0.12690E+01    0.12690E+01
  500     0.79640E+00    0.79640E+00    0.79640E+00    0.79640E+00    0.79640E+00
  501     0.87520E+00    0.87520E+00    0.87520E+00    0.87520E+00    0.87520E+00
  502     0.62880E+00    0.62880E+00    0.62880E+00    0.62880E+00    0.62880E+00
  503     0.51550E+00    0.51550E+00    0.51550E+00    0.51550E+00    0.51550E+00
