# Supplementary material for: Unprecedented 2015/2016 Indo‐Pacific Heat Transfer Speeds Up Tropical Pacific Heat Recharge
Source: Geophys Res Lett. 2018 Apr 6;45(7):3274–84. doi: 10.1002/2018GL077106 (PMC5993239; doi:10.1002/2018GL077106)
Supplement: Supplementary file 8 — Data Set S7 [file GRL-45-3274-s008.txt]

 ORAS5 Pacific 30S full-depth heat transport in PW (5 members beginning in 1975/01)
    0     0.26250E-01    0.26250E-01    0.26250E-01    0.26250E-01    0.26250E-01
    1     0.34770E-01    0.34770E-01    0.34770E-01    0.34770E-01    0.34770E-01
    2     0.10480E+00    0.10480E+00    0.10480E+00    0.10480E+00    0.10480E+00
    3    -0.41640E-01   -0.41640E-01   -0.41640E-01   -0.41640E-01   -0.41640E-01
    4    -0.76780E+00   -0.76780E+00   -0.76780E+00   -0.76780E+00   -0.76780E+00
    5    -0.12740E+01   -0.12740E+01   -0.12740E+01   -0.12740E+01   -0.12740E+01
    6    -0.89180E+00   -0.89180E+00   -0.89180E+00   -0.89180E+00   -0.89180E+00
    7    -0.59320E+00   -0.59320E+00   -0.59320E+00   -0.59320E+00   -0.59320E+00
    8    -0.42060E+00   -0.42060E+00   -0.42060E+00   -0.42060E+00   -0.42060E+00
    9    -0.26280E+00   -0.26280E+00   -0.26280E+00   -0.26280E+00   -0.26280E+00
   10    -0.31860E+00   -0.31860E+00   -0.31860E+00   -0.31860E+00   -0.31860E+00
   11    -0.69920E-01   -0.69920E-01   -0.69920E-01   -0.69920E-01   -0.69920E-01
   12     0.14740E+00    0.14740E+00    0.14740E+00    0.14740E+00    0.14740E+00
   13     0.38770E+00    0.38770E+00    0.38770E+00    0.38770E+00    0.38770E+00
   14     0.44320E+00    0.44320E+00    0.44320E+00    0.44320E+00    0.44320E+00
   15     0.17240E+00    0.17240E+00    0.17240E+00    0.17240E+00    0.17240E+00
   16    -0.67020E+00   -0.67020E+00   -0.67020E+00   -0.67020E+00   -0.67020E+00
   17    -0.81120E+00   -0.81120E+00   -0.81120E+00   -0.81120E+00   -0.81120E+00
   18    -0.99850E+00   -0.99850E+00   -0.99850E+00   -0.99850E+00   -0.99850E+00
   19    -0.10030E+01   -0.10030E+01   -0.10030E+01   -0.10030E+01   -0.10030E+01
   20    -0.75010E+00   -0.75010E+00   -0.75010E+00   -0.75010E+00   -0.75010E+00
   21    -0.61900E+00   -0.61900E+00   -0.61900E+00   -0.61900E+00   -0.61900E+00
   22    -0.73460E-01   -0.73460E-01   -0.73460E-01   -0.73460E-01   -0.73460E-01
   23    -0.21760E+00   -0.21760E+00   -0.21760E+00   -0.21760E+00   -0.21760E+00
   24     0.44530E-02    0.44530E-02    0.44530E-02    0.44530E-02    0.44530E-02
   25     0.28850E+00    0.28850E+00    0.28850E+00    0.28850E+00    0.28850E+00
   26     0.11990E+00    0.11990E+00    0.11990E+00    0.11990E+00    0.11990E+00
   27    -0.52040E+00   -0.52040E+00   -0.52040E+00   -0.52040E+00   -0.52040E+00
   28    -0.49760E+00   -0.49760E+00   -0.49760E+00   -0.49760E+00   -0.49760E+00
   29    -0.12030E+01   -0.12030E+01   -0.12030E+01   -0.12030E+01   -0.12030E+01
   30    -0.66400E+00   -0.66400E+00   -0.66400E+00   -0.66400E+00   -0.66400E+00
   31    -0.61530E+00   -0.61530E+00   -0.61530E+00   -0.61530E+00   -0.61530E+00
   32    -0.80110E+00   -0.80110E+00   -0.80110E+00   -0.80110E+00   -0.80110E+00
   33    -0.48070E+00   -0.48070E+00   -0.48070E+00   -0.48070E+00   -0.48070E+00
   34     0.24640E-01    0.24640E-01    0.24640E-01    0.24640E-01    0.24640E-01
   35     0.21560E+00    0.21560E+00    0.21560E+00    0.21560E+00    0.21560E+00
   36     0.46660E+00    0.46660E+00    0.46660E+00    0.46660E+00    0.46660E+00
   37     0.30460E+00    0.30460E+00    0.30460E+00    0.30460E+00    0.30460E+00
   38     0.25890E+00    0.25890E+00    0.25890E+00    0.25890E+00    0.25890E+00
   39    -0.33430E+00   -0.33430E+00   -0.33430E+00   -0.33430E+00   -0.33430E+00
   40    -0.68680E+00   -0.68680E+00   -0.68680E+00   -0.68680E+00   -0.68680E+00
   41    -0.10060E+01   -0.10060E+01   -0.10060E+01   -0.10060E+01   -0.10060E+01
   42    -0.14180E+01   -0.14180E+01   -0.14180E+01   -0.14180E+01   -0.14180E+01
   43    -0.51060E+00   -0.51060E+00   -0.51060E+00   -0.51060E+00   -0.51060E+00
   44    -0.39170E+00   -0.39170E+00   -0.39170E+00   -0.39170E+00   -0.39170E+00
   45    -0.31640E+00   -0.31640E+00   -0.31640E+00   -0.31640E+00   -0.31640E+00
   46     0.11610E+00    0.11610E+00    0.11610E+00    0.11610E+00    0.11610E+00
   47     0.15910E+00    0.15910E+00    0.15910E+00    0.15910E+00    0.15910E+00
   48     0.58610E+00    0.58610E+00    0.58610E+00    0.58610E+00    0.58610E+00
   49     0.31290E+00    0.31290E+00    0.31290E+00    0.31290E+00    0.31290E+00
   50     0.31660E+00    0.31660E+00    0.31660E+00    0.31660E+00    0.31660E+00
   51    -0.20080E+00   -0.20080E+00   -0.20080E+00   -0.20080E+00   -0.20080E+00
   52    -0.62160E+00   -0.62160E+00   -0.62160E+00   -0.62160E+00   -0.62160E+00
   53    -0.45140E+00   -0.45140E+00   -0.45140E+00   -0.45140E+00   -0.45140E+00
   54    -0.11590E+01   -0.11590E+01   -0.11590E+01   -0.11590E+01   -0.11590E+01
   55    -0.98420E+00   -0.98420E+00   -0.98420E+00   -0.98420E+00   -0.98420E+00
   56    -0.36370E+00   -0.36370E+00   -0.36370E+00   -0.36370E+00   -0.36370E+00
   57    -0.10010E+00   -0.10010E+00   -0.10010E+00   -0.10010E+00   -0.10010E+00
   58    -0.22630E+00   -0.22630E+00   -0.22630E+00   -0.22630E+00   -0.22630E+00
   59     0.37710E-01    0.37710E-01    0.37710E-01    0.37710E-01    0.37710E-01
   60     0.80630E-01    0.80630E-01    0.80630E-01    0.80630E-01    0.80630E-01
   61     0.28210E+00    0.28210E+00    0.28210E+00    0.28210E+00    0.28210E+00
   62    -0.25280E-01   -0.25280E-01   -0.25280E-01   -0.25280E-01   -0.25280E-01
   63    -0.36180E+00   -0.36180E+00   -0.36180E+00   -0.36180E+00   -0.36180E+00
   64    -0.37350E+00   -0.37350E+00   -0.37350E+00   -0.37350E+00   -0.37350E+00
   65    -0.12680E+01   -0.12680E+01   -0.12680E+01   -0.12680E+01   -0.12680E+01
   66    -0.13630E+01   -0.13630E+01   -0.13630E+01   -0.13630E+01   -0.13630E+01
   67    -0.80030E+00   -0.80030E+00   -0.80030E+00   -0.80030E+00   -0.80030E+00
   68    -0.74690E+00   -0.74690E+00   -0.74690E+00   -0.74690E+00   -0.74690E+00
   69    -0.14210E+00   -0.14210E+00   -0.14210E+00   -0.14210E+00   -0.14210E+00
   70    -0.22150E+00   -0.22150E+00   -0.22150E+00   -0.22150E+00   -0.22150E+00
   71    -0.34690E-01   -0.34690E-01   -0.34690E-01   -0.34690E-01   -0.34690E-01
   72     0.47100E+00    0.47100E+00    0.47100E+00    0.47100E+00    0.47100E+00
   73     0.60120E+00    0.60120E+00    0.60120E+00    0.60120E+00    0.60120E+00
   74     0.21020E+00    0.21020E+00    0.21020E+00    0.21020E+00    0.21020E+00
   75    -0.16590E+00   -0.16590E+00   -0.16590E+00   -0.16590E+00   -0.16590E+00
   76    -0.10530E+01   -0.10530E+01   -0.10530E+01   -0.10530E+01   -0.10530E+01
   77    -0.59040E+00   -0.59040E+00   -0.59040E+00   -0.59040E+00   -0.59040E+00
   78    -0.11770E+01   -0.11770E+01   -0.11770E+01   -0.11770E+01   -0.11770E+01
   79    -0.10810E+01   -0.10810E+01   -0.10810E+01   -0.10810E+01   -0.10810E+01
   80    -0.82480E+00   -0.82480E+00   -0.82480E+00   -0.82480E+00   -0.82480E+00
   81    -0.24510E+00   -0.24510E+00   -0.24510E+00   -0.24510E+00   -0.24510E+00
   82     0.18650E+00    0.18650E+00    0.18650E+00    0.18650E+00    0.18650E+00
   83     0.18960E+00    0.18960E+00    0.18960E+00    0.18960E+00    0.18960E+00
   84     0.20070E+00    0.20070E+00    0.20070E+00    0.20070E+00    0.20070E+00
   85     0.53910E+00    0.53910E+00    0.53910E+00    0.53910E+00    0.53910E+00
   86     0.37320E+00    0.37320E+00    0.37320E+00    0.37320E+00    0.37320E+00
   87    -0.20190E+00   -0.20190E+00   -0.20190E+00   -0.20190E+00   -0.20190E+00
   88    -0.77590E+00   -0.77590E+00   -0.77590E+00   -0.77590E+00   -0.77590E+00
   89    -0.90240E+00   -0.90240E+00   -0.90240E+00   -0.90240E+00   -0.90240E+00
   90    -0.91350E+00   -0.91350E+00   -0.91350E+00   -0.91350E+00   -0.91350E+00
   91    -0.45170E+00   -0.45170E+00   -0.45170E+00   -0.45170E+00   -0.45170E+00
   92    -0.44280E+00   -0.44280E+00   -0.44280E+00   -0.44280E+00   -0.44280E+00
   93    -0.41500E+00   -0.41500E+00   -0.41500E+00   -0.41500E+00   -0.41500E+00
   94     0.47880E+00    0.47880E+00    0.47880E+00    0.47880E+00    0.47880E+00
   95     0.31810E+00    0.31810E+00    0.31810E+00    0.31810E+00    0.31810E+00
   96     0.27640E+00    0.27640E+00    0.27640E+00    0.27640E+00    0.27640E+00
   97     0.12160E+00    0.12160E+00    0.12160E+00    0.12160E+00    0.12160E+00
   98     0.62350E+00    0.62350E+00    0.62350E+00    0.62350E+00    0.62350E+00
   99     0.10990E+00    0.10990E+00    0.10990E+00    0.10990E+00    0.10990E+00
  100    -0.13190E+00   -0.13190E+00   -0.13190E+00   -0.13190E+00   -0.13190E+00
  101    -0.45330E+00   -0.45330E+00   -0.45330E+00   -0.45330E+00   -0.45330E+00
  102    -0.36800E+00   -0.36800E+00   -0.36800E+00   -0.36800E+00   -0.36800E+00
  103    -0.51580E+00   -0.51580E+00   -0.51580E+00   -0.51580E+00   -0.51580E+00
  104    -0.54020E+00   -0.54020E+00   -0.54020E+00   -0.54020E+00   -0.54020E+00
  105     0.13020E-01    0.13020E-01    0.13020E-01    0.13020E-01    0.13020E-01
  106     0.15960E+00    0.15960E+00    0.15960E+00    0.15960E+00    0.15960E+00
  107     0.15850E+00    0.15850E+00    0.15850E+00    0.15850E+00    0.15850E+00
  108     0.11780E+00    0.11780E+00    0.11780E+00    0.11780E+00    0.11780E+00
  109     0.57020E+00    0.57020E+00    0.57020E+00    0.57020E+00    0.57020E+00
  110     0.27810E+00    0.27810E+00    0.27810E+00    0.27810E+00    0.27810E+00
  111     0.25930E-01    0.25930E-01    0.25930E-01    0.25930E-01    0.25930E-01
  112    -0.76240E-01   -0.76240E-01   -0.76240E-01   -0.76240E-01   -0.76240E-01
  113    -0.45600E+00   -0.45600E+00   -0.45600E+00   -0.45600E+00   -0.45600E+00
  114    -0.65300E+00   -0.65300E+00   -0.65300E+00   -0.65300E+00   -0.65300E+00
  115    -0.44960E+00   -0.44960E+00   -0.44960E+00   -0.44960E+00   -0.44960E+00
  116    -0.91400E+00   -0.91400E+00   -0.91400E+00   -0.91400E+00   -0.91400E+00
  117    -0.24930E+00   -0.24930E+00   -0.24930E+00   -0.24930E+00   -0.24930E+00
  118     0.11380E+00    0.11380E+00    0.11380E+00    0.11380E+00    0.11380E+00
  119     0.46980E+00    0.46980E+00    0.46980E+00    0.46980E+00    0.46980E+00
  120    -0.13970E-01   -0.13970E-01   -0.13970E-01   -0.13970E-01   -0.13970E-01
  121     0.38390E+00    0.38390E+00    0.38390E+00    0.38390E+00    0.38390E+00
  122     0.42270E+00    0.42270E+00    0.42270E+00    0.42270E+00    0.42270E+00
  123     0.27560E+00    0.27560E+00    0.27560E+00    0.27560E+00    0.27560E+00
  124    -0.37790E+00   -0.37790E+00   -0.37790E+00   -0.37790E+00   -0.37790E+00
  125    -0.10080E+01   -0.10080E+01   -0.10080E+01   -0.10080E+01   -0.10080E+01
  126    -0.99580E+00   -0.99580E+00   -0.99580E+00   -0.99580E+00   -0.99580E+00
  127    -0.62390E+00   -0.62390E+00   -0.62390E+00   -0.62390E+00   -0.62390E+00
  128    -0.31920E+00   -0.31920E+00   -0.31920E+00   -0.31920E+00   -0.31920E+00
  129    -0.33000E+00   -0.33000E+00   -0.33000E+00   -0.33000E+00   -0.33000E+00
  130     0.41480E-01    0.41480E-01    0.41480E-01    0.41480E-01    0.41480E-01
  131     0.15120E+00    0.15120E+00    0.15120E+00    0.15120E+00    0.15120E+00
  132     0.31240E+00    0.31240E+00    0.31240E+00    0.31240E+00    0.31240E+00
  133     0.93980E-01    0.93980E-01    0.93980E-01    0.93980E-01    0.93980E-01
  134     0.10030E-01    0.10030E-01    0.10030E-01    0.10030E-01    0.10030E-01
  135    -0.28040E-01   -0.28040E-01   -0.28040E-01   -0.28040E-01   -0.28040E-01
  136    -0.68310E+00   -0.68310E+00   -0.68310E+00   -0.68310E+00   -0.68310E+00
  137    -0.82170E+00   -0.82170E+00   -0.82170E+00   -0.82170E+00   -0.82170E+00
  138    -0.11960E+01   -0.11960E+01   -0.11960E+01   -0.11960E+01   -0.11960E+01
  139    -0.76180E+00   -0.76180E+00   -0.76180E+00   -0.76180E+00   -0.76180E+00
  140    -0.68660E+00   -0.68660E+00   -0.68660E+00   -0.68660E+00   -0.68660E+00
  141    -0.53720E+00   -0.53720E+00   -0.53720E+00   -0.53720E+00   -0.53720E+00
  142    -0.52310E-01   -0.52310E-01   -0.52310E-01   -0.52310E-01   -0.52310E-01
  143     0.30530E+00    0.30530E+00    0.30530E+00    0.30530E+00    0.30530E+00
  144     0.48520E+00    0.48520E+00    0.48520E+00    0.48520E+00    0.48520E+00
  145     0.41230E+00    0.41230E+00    0.41230E+00    0.41230E+00    0.41230E+00
  146    -0.44940E+00   -0.44940E+00   -0.44940E+00   -0.44940E+00   -0.44940E+00
  147     0.10840E+00    0.10840E+00    0.10840E+00    0.10840E+00    0.10840E+00
  148    -0.51540E-01   -0.51540E-01   -0.51540E-01   -0.51540E-01   -0.51540E-01
  149    -0.48840E+00   -0.48840E+00   -0.48840E+00   -0.48840E+00   -0.48840E+00
  150    -0.11540E+01   -0.11540E+01   -0.11540E+01   -0.11540E+01   -0.11540E+01
  151    -0.44890E+00   -0.44890E+00   -0.44890E+00   -0.44890E+00   -0.44890E+00
  152    -0.79240E+00   -0.79240E+00   -0.79240E+00   -0.79240E+00   -0.79240E+00
  153    -0.28630E+00   -0.28630E+00   -0.28630E+00   -0.28630E+00   -0.28630E+00
  154     0.12660E+00    0.12660E+00    0.12660E+00    0.12660E+00    0.12660E+00
  155     0.28160E+00    0.28160E+00    0.28160E+00    0.28160E+00    0.28160E+00
  156     0.41380E+00    0.41380E+00    0.41380E+00    0.41380E+00    0.41380E+00
  157     0.31070E+00    0.31070E+00    0.31070E+00    0.31070E+00    0.31070E+00
  158     0.23840E+00    0.23840E+00    0.23840E+00    0.23840E+00    0.23840E+00
  159     0.41050E+00    0.41050E+00    0.41050E+00    0.41050E+00    0.41050E+00
  160    -0.25510E+00   -0.25510E+00   -0.25510E+00   -0.25510E+00   -0.25510E+00
  161    -0.70130E+00   -0.70130E+00   -0.70130E+00   -0.70130E+00   -0.70130E+00
  162    -0.80900E+00   -0.80900E+00   -0.80900E+00   -0.80900E+00   -0.80900E+00
  163    -0.69680E+00   -0.69680E+00   -0.69680E+00   -0.69680E+00   -0.69680E+00
  164    -0.31840E+00   -0.31840E+00   -0.31840E+00   -0.31840E+00   -0.31840E+00
  165    -0.48570E+00   -0.48570E+00   -0.48570E+00   -0.48570E+00   -0.48570E+00
  166     0.48630E-01    0.48630E-01    0.48630E-01    0.48630E-01    0.48630E-01
  167     0.34950E+00    0.34950E+00    0.34950E+00    0.34950E+00    0.34950E+00
  168     0.26550E+00    0.26550E+00    0.26550E+00    0.26550E+00    0.26550E+00
  169     0.19910E+00    0.19910E+00    0.19910E+00    0.19910E+00    0.19910E+00
  170     0.35000E+00    0.35000E+00    0.35000E+00    0.35000E+00    0.35000E+00
  171     0.23010E+00    0.23010E+00    0.23010E+00    0.23010E+00    0.23010E+00
  172    -0.39180E+00   -0.39180E+00   -0.39180E+00   -0.39180E+00   -0.39180E+00
  173    -0.57380E+00   -0.57380E+00   -0.57380E+00   -0.57380E+00   -0.57380E+00
  174    -0.97880E+00   -0.97880E+00   -0.97880E+00   -0.97880E+00   -0.97880E+00
  175    -0.94120E+00   -0.94120E+00   -0.94120E+00   -0.94120E+00   -0.94120E+00
  176    -0.45250E+00   -0.45250E+00   -0.45250E+00   -0.45250E+00   -0.45250E+00
  177    -0.29120E+00   -0.29120E+00   -0.29120E+00   -0.29120E+00   -0.29120E+00
  178     0.22050E+00    0.22050E+00    0.22050E+00    0.22050E+00    0.22050E+00
  179     0.43300E-01    0.43300E-01    0.43300E-01    0.43300E-01    0.43300E-01
  180     0.44870E+00    0.44870E+00    0.44870E+00    0.44870E+00    0.44870E+00
  181     0.40080E+00    0.40080E+00    0.40080E+00    0.40080E+00    0.40080E+00
  182     0.37880E+00    0.37880E+00    0.37880E+00    0.37880E+00    0.37880E+00
  183    -0.26430E+00   -0.26430E+00   -0.26430E+00   -0.26430E+00   -0.26430E+00
  184    -0.39690E+00   -0.39690E+00   -0.39690E+00   -0.39690E+00   -0.39690E+00
  185    -0.93520E+00   -0.93520E+00   -0.93520E+00   -0.93520E+00   -0.93520E+00
  186    -0.12950E+01   -0.12950E+01   -0.12950E+01   -0.12950E+01   -0.12950E+01
  187    -0.11990E+01   -0.11990E+01   -0.11990E+01   -0.11990E+01   -0.11990E+01
  188    -0.53710E+00   -0.53710E+00   -0.53710E+00   -0.53710E+00   -0.53710E+00
  189    -0.19470E+00   -0.19470E+00   -0.19470E+00   -0.19470E+00   -0.19470E+00
  190     0.26550E-01    0.26550E-01    0.26550E-01    0.26550E-01    0.26550E-01
  191     0.15140E+00    0.15140E+00    0.15140E+00    0.15140E+00    0.15140E+00
  192     0.44400E+00    0.44400E+00    0.44400E+00    0.44400E+00    0.44400E+00
  193     0.32440E+00    0.32440E+00    0.32440E+00    0.32440E+00    0.32440E+00
  194    -0.18880E+00   -0.18880E+00   -0.18880E+00   -0.18880E+00   -0.18880E+00
  195    -0.28080E+00   -0.28080E+00   -0.28080E+00   -0.28080E+00   -0.28080E+00
  196    -0.55410E+00   -0.55410E+00   -0.55410E+00   -0.55410E+00   -0.55410E+00
  197    -0.11350E+01   -0.11350E+01   -0.11350E+01   -0.11350E+01   -0.11350E+01
  198    -0.82180E+00   -0.82180E+00   -0.82180E+00   -0.82180E+00   -0.82180E+00
  199    -0.46990E+00   -0.46990E+00   -0.46990E+00   -0.46990E+00   -0.46990E+00
  200    -0.53640E+00   -0.53640E+00   -0.53640E+00   -0.53640E+00   -0.53640E+00
  201    -0.30470E+00   -0.30470E+00   -0.30470E+00   -0.30470E+00   -0.30470E+00
  202    -0.10920E+00   -0.10920E+00   -0.10920E+00   -0.10920E+00   -0.10920E+00
  203     0.19880E+00    0.19880E+00    0.19880E+00    0.19880E+00    0.19880E+00
  204     0.56750E+00    0.56750E+00    0.56750E+00    0.56750E+00    0.56750E+00
  205     0.15720E+00    0.15720E+00    0.15720E+00    0.15720E+00    0.15720E+00
  206     0.37380E+00    0.37380E+00    0.37380E+00    0.37380E+00    0.37380E+00
  207    -0.63880E-01   -0.63880E-01   -0.63880E-01   -0.63880E-01   -0.63880E-01
  208    -0.61730E+00   -0.61730E+00   -0.61730E+00   -0.61730E+00   -0.61730E+00
  209    -0.82510E+00   -0.82510E+00   -0.82510E+00   -0.82510E+00   -0.82510E+00
  210    -0.71820E+00   -0.71820E+00   -0.71820E+00   -0.71820E+00   -0.71820E+00
  211    -0.86020E+00   -0.86020E+00   -0.86020E+00   -0.86020E+00   -0.86020E+00
  212    -0.67520E+00   -0.67520E+00   -0.67520E+00   -0.67520E+00   -0.67520E+00
  213     0.13230E+00    0.13230E+00    0.13230E+00    0.13230E+00    0.13230E+00
  214    -0.14530E+00   -0.14530E+00   -0.14530E+00   -0.14530E+00   -0.14530E+00
  215     0.20870E+00    0.20870E+00    0.20870E+00    0.20870E+00    0.20870E+00
  216     0.18660E+00    0.18660E+00    0.18660E+00    0.18660E+00    0.18660E+00
  217     0.63850E+00    0.63850E+00    0.63850E+00    0.63850E+00    0.63850E+00
  218     0.87530E-01    0.87530E-01    0.87530E-01    0.87530E-01    0.87530E-01
  219    -0.18050E+00   -0.18050E+00   -0.18050E+00   -0.18050E+00   -0.18050E+00
  220    -0.49770E+00   -0.49770E+00   -0.49770E+00   -0.49770E+00   -0.49770E+00
  221    -0.63880E+00   -0.63880E+00   -0.63880E+00   -0.63880E+00   -0.63880E+00
  222    -0.23860E+00   -0.23860E+00   -0.23860E+00   -0.23860E+00   -0.23860E+00
  223    -0.77870E+00   -0.77870E+00   -0.77870E+00   -0.77870E+00   -0.77870E+00
  224    -0.39200E+00   -0.39200E+00   -0.39200E+00   -0.39200E+00   -0.39200E+00
  225    -0.10360E+00   -0.10360E+00   -0.10360E+00   -0.10360E+00   -0.10360E+00
  226    -0.16220E+00   -0.16220E+00   -0.16220E+00   -0.16220E+00   -0.16220E+00
  227     0.32230E+00    0.32230E+00    0.32230E+00    0.32230E+00    0.32230E+00
  228     0.29190E+00    0.29190E+00    0.29190E+00    0.29190E+00    0.29190E+00
  229     0.69640E+00    0.69640E+00    0.69640E+00    0.69640E+00    0.69640E+00
  230    -0.98480E-01   -0.98480E-01   -0.98480E-01   -0.98480E-01   -0.98480E-01
  231     0.16840E+00    0.16840E+00    0.16840E+00    0.16840E+00    0.16840E+00
  232    -0.68550E+00   -0.68550E+00   -0.68550E+00   -0.68550E+00   -0.68550E+00
  233    -0.10160E+01   -0.10160E+01   -0.10160E+01   -0.10160E+01   -0.10160E+01
  234    -0.69300E+00   -0.69300E+00   -0.69300E+00   -0.69300E+00   -0.69300E+00
  235    -0.18600E+00   -0.18600E+00   -0.18600E+00   -0.18600E+00   -0.18600E+00
  236    -0.10070E+01   -0.10070E+01   -0.10070E+01   -0.10070E+01   -0.10070E+01
  237    -0.28040E+00   -0.28040E+00   -0.28040E+00   -0.28040E+00   -0.28040E+00
  238     0.20220E+00    0.20220E+00    0.20220E+00    0.20220E+00    0.20220E+00
  239     0.25830E+00    0.25830E+00    0.25830E+00    0.25830E+00    0.25830E+00
  240     0.64710E+00    0.64710E+00    0.64710E+00    0.64710E+00    0.64710E+00
  241     0.27030E+00    0.27030E+00    0.27030E+00    0.27030E+00    0.27030E+00
  242     0.12680E+00    0.12680E+00    0.12680E+00    0.12680E+00    0.12680E+00
  243     0.32410E-01    0.32410E-01    0.32410E-01    0.32410E-01    0.32410E-01
  244    -0.15340E+00   -0.15340E+00   -0.15340E+00   -0.15340E+00   -0.15340E+00
  245    -0.12380E+01   -0.12380E+01   -0.12380E+01   -0.12380E+01   -0.12380E+01
  246    -0.11360E+01   -0.11360E+01   -0.11360E+01   -0.11360E+01   -0.11360E+01
  247    -0.64540E+00   -0.64540E+00   -0.64540E+00   -0.64540E+00   -0.64540E+00
  248    -0.39890E+00   -0.39890E+00   -0.39890E+00   -0.39890E+00   -0.39890E+00
  249    -0.27530E+00   -0.27530E+00   -0.27530E+00   -0.27530E+00   -0.27530E+00
  250     0.19940E+00    0.19940E+00    0.19940E+00    0.19940E+00    0.19940E+00
  251     0.21470E+00    0.21470E+00    0.21470E+00    0.21470E+00    0.21470E+00
  252     0.43490E+00    0.43490E+00    0.43490E+00    0.43490E+00    0.43490E+00
  253     0.48180E+00    0.48180E+00    0.48180E+00    0.48180E+00    0.48180E+00
  254     0.21560E+00    0.21560E+00    0.21560E+00    0.21560E+00    0.21560E+00
  255     0.45200E-01    0.45200E-01    0.45200E-01    0.45200E-01    0.45200E-01
  256    -0.37870E+00   -0.37870E+00   -0.37870E+00   -0.37870E+00   -0.37870E+00
  257    -0.69500E+00   -0.69500E+00   -0.69500E+00   -0.69500E+00   -0.69500E+00
  258    -0.11190E+01   -0.11190E+01   -0.11190E+01   -0.11190E+01   -0.11190E+01
  259    -0.11280E+01   -0.11280E+01   -0.11280E+01   -0.11280E+01   -0.11280E+01
  260    -0.27630E+00   -0.27630E+00   -0.27630E+00   -0.27630E+00   -0.27630E+00
  261    -0.93040E-01   -0.93040E-01   -0.93040E-01   -0.93040E-01   -0.93040E-01
  262    -0.39490E+00   -0.39490E+00   -0.39490E+00   -0.39490E+00   -0.39490E+00
  263     0.23830E+00    0.23830E+00    0.23830E+00    0.23830E+00    0.23830E+00
  264     0.58830E+00    0.58830E+00    0.58830E+00    0.58830E+00    0.58830E+00
  265     0.30570E+00    0.30570E+00    0.30570E+00    0.30570E+00    0.30570E+00
  266     0.51200E+00    0.51200E+00    0.51200E+00    0.51200E+00    0.51200E+00
  267    -0.39240E+00   -0.39240E+00   -0.39240E+00   -0.39240E+00   -0.39240E+00
  268    -0.11660E+00   -0.11660E+00   -0.11660E+00   -0.11660E+00   -0.11660E+00
  269    -0.91820E+00   -0.91820E+00   -0.91820E+00   -0.91820E+00   -0.91820E+00
  270    -0.86560E+00   -0.86560E+00   -0.86560E+00   -0.86560E+00   -0.86560E+00
  271    -0.95990E+00   -0.95990E+00   -0.95990E+00   -0.95990E+00   -0.95990E+00
  272    -0.30170E+00   -0.30170E+00   -0.30170E+00   -0.30170E+00   -0.30170E+00
  273    -0.11860E+00   -0.11860E+00   -0.11860E+00   -0.11860E+00   -0.11860E+00
  274     0.49000E-01    0.49000E-01    0.49000E-01    0.49000E-01    0.49000E-01
  275     0.72070E+00    0.72070E+00    0.72070E+00    0.72070E+00    0.72070E+00
  276     0.84970E+00    0.84970E+00    0.84970E+00    0.84970E+00    0.84970E+00
  277     0.28110E+00    0.28110E+00    0.28110E+00    0.28110E+00    0.28110E+00
  278     0.26060E+00    0.26060E+00    0.26060E+00    0.26060E+00    0.26060E+00
  279     0.11800E+00    0.11800E+00    0.11800E+00    0.11800E+00    0.11800E+00
  280    -0.87370E+00   -0.87370E+00   -0.87370E+00   -0.87370E+00   -0.87370E+00
  281    -0.49890E+00   -0.49890E+00   -0.49890E+00   -0.49890E+00   -0.49890E+00
  282    -0.25130E+00   -0.25130E+00   -0.25130E+00   -0.25130E+00   -0.25130E+00
  283    -0.18400E+00   -0.18400E+00   -0.18400E+00   -0.18400E+00   -0.18400E+00
  284    -0.32620E+00   -0.32620E+00   -0.32620E+00   -0.32620E+00   -0.32620E+00
  285    -0.22780E+00   -0.22780E+00   -0.22780E+00   -0.22780E+00   -0.22780E+00
  286    -0.57930E-02   -0.57930E-02   -0.57930E-02   -0.57930E-02   -0.57930E-02
  287     0.19220E+00    0.19220E+00    0.19220E+00    0.19220E+00    0.19220E+00
  288     0.50240E+00    0.50240E+00    0.50240E+00    0.50240E+00    0.50240E+00
  289     0.82920E+00    0.82920E+00    0.82920E+00    0.82920E+00    0.82920E+00
  290     0.29990E+00    0.29990E+00    0.29990E+00    0.29990E+00    0.29990E+00
  291    -0.30870E+00   -0.30870E+00   -0.30870E+00   -0.30870E+00   -0.30870E+00
  292    -0.20900E+00   -0.20900E+00   -0.20900E+00   -0.20900E+00   -0.20900E+00
  293    -0.81450E+00   -0.81450E+00   -0.81450E+00   -0.81450E+00   -0.81450E+00
  294    -0.89400E+00   -0.89400E+00   -0.89400E+00   -0.89400E+00   -0.89400E+00
  295    -0.87000E+00   -0.87000E+00   -0.87000E+00   -0.87000E+00   -0.87000E+00
  296    -0.30830E+00   -0.30830E+00   -0.30830E+00   -0.30830E+00   -0.30830E+00
  297    -0.46110E-01   -0.46110E-01   -0.46110E-01   -0.46110E-01   -0.46110E-01
  298    -0.17060E+00   -0.17060E+00   -0.17060E+00   -0.17060E+00   -0.17060E+00
  299    -0.11740E+00   -0.11740E+00   -0.11740E+00   -0.11740E+00   -0.11740E+00
  300    -0.22670E-01   -0.22670E-01   -0.22670E-01   -0.22670E-01   -0.22670E-01
  301     0.33720E+00    0.33720E+00    0.33720E+00    0.33720E+00    0.33720E+00
  302     0.25470E+00    0.25470E+00    0.25470E+00    0.25470E+00    0.25470E+00
  303     0.21320E+00    0.21320E+00    0.21320E+00    0.21320E+00    0.21320E+00
  304    -0.35730E+00   -0.35730E+00   -0.35730E+00   -0.35730E+00   -0.35730E+00
  305    -0.99620E+00   -0.99620E+00   -0.99620E+00   -0.99620E+00   -0.99620E+00
  306    -0.63010E+00   -0.63010E+00   -0.63010E+00   -0.63010E+00   -0.63010E+00
  307    -0.86750E+00   -0.86750E+00   -0.86750E+00   -0.86750E+00   -0.86750E+00
  308    -0.92920E+00   -0.92920E+00   -0.92920E+00   -0.92920E+00   -0.92920E+00
  309    -0.27210E+00   -0.27210E+00   -0.27210E+00   -0.27210E+00   -0.27210E+00
  310    -0.16830E+00   -0.16830E+00   -0.16830E+00   -0.16830E+00   -0.16830E+00
  311     0.15620E+00    0.15620E+00    0.15620E+00    0.15620E+00    0.15620E+00
  312     0.68260E-01    0.68260E-01    0.68260E-01    0.68260E-01    0.68260E-01
  313     0.65770E+00    0.65770E+00    0.65770E+00    0.65770E+00    0.65770E+00
  314     0.34490E+00    0.34490E+00    0.34490E+00    0.34490E+00    0.34490E+00
  315     0.32410E+00    0.32410E+00    0.32410E+00    0.32410E+00    0.32410E+00
  316    -0.35320E+00   -0.35320E+00   -0.35320E+00   -0.35320E+00   -0.35320E+00
  317    -0.54090E+00   -0.54090E+00   -0.54090E+00   -0.54090E+00   -0.54090E+00
  318    -0.96740E+00   -0.96740E+00   -0.96740E+00   -0.96740E+00   -0.96740E+00
  319    -0.84040E+00   -0.84040E+00   -0.84040E+00   -0.84040E+00   -0.84040E+00
  320    -0.25970E+00   -0.25970E+00   -0.25970E+00   -0.25970E+00   -0.25970E+00
  321    -0.14330E+00   -0.14330E+00   -0.14330E+00   -0.14330E+00   -0.14330E+00
  322     0.74710E-01    0.74710E-01    0.74710E-01    0.74710E-01    0.74710E-01
  323     0.33180E+00    0.33180E+00    0.33180E+00    0.33180E+00    0.33180E+00
  324    -0.27090E-01   -0.27090E-01   -0.27090E-01   -0.27090E-01   -0.27090E-01
  325     0.38140E+00    0.38140E+00    0.38140E+00    0.38140E+00    0.38140E+00
  326     0.83750E-01    0.83750E-01    0.83750E-01    0.83750E-01    0.83750E-01
  327     0.21540E+00    0.21540E+00    0.21540E+00    0.21540E+00    0.21540E+00
  328    -0.83640E+00   -0.83640E+00   -0.83640E+00   -0.83640E+00   -0.83640E+00
  329    -0.97590E+00   -0.97590E+00   -0.97590E+00   -0.97590E+00   -0.97590E+00
  330    -0.10250E+01   -0.10250E+01   -0.10250E+01   -0.10250E+01   -0.10250E+01
  331    -0.10620E+01   -0.10620E+01   -0.10620E+01   -0.10620E+01   -0.10620E+01
  332    -0.39340E+00   -0.39340E+00   -0.39340E+00   -0.39340E+00   -0.39340E+00
  333    -0.25790E+00   -0.25790E+00   -0.25790E+00   -0.25790E+00   -0.25790E+00
  334    -0.80970E-01   -0.80970E-01   -0.80970E-01   -0.80970E-01   -0.80970E-01
  335     0.30380E+00    0.30380E+00    0.30380E+00    0.30380E+00    0.30380E+00
  336     0.23160E+00    0.23160E+00    0.23160E+00    0.23160E+00    0.23160E+00
  337     0.89190E+00    0.89190E+00    0.89190E+00    0.89190E+00    0.89190E+00
  338     0.20130E+00    0.20130E+00    0.20130E+00    0.20130E+00    0.20130E+00
  339    -0.13300E+00   -0.13300E+00   -0.13300E+00   -0.13300E+00   -0.13300E+00
  340    -0.71540E-01   -0.71540E-01   -0.71540E-01   -0.71540E-01   -0.71540E-01
  341    -0.83870E+00   -0.83870E+00   -0.83870E+00   -0.83870E+00   -0.83870E+00
  342    -0.42050E+00   -0.42050E+00   -0.42050E+00   -0.42050E+00   -0.42050E+00
  343    -0.10040E+01   -0.10040E+01   -0.10040E+01   -0.10040E+01   -0.10040E+01
  344    -0.74360E+00   -0.74360E+00   -0.74360E+00   -0.74360E+00   -0.74360E+00
  345    -0.12970E+00   -0.12970E+00   -0.12970E+00   -0.12970E+00   -0.12970E+00
  346    -0.11780E+00   -0.11780E+00   -0.11780E+00   -0.11780E+00   -0.11780E+00
  347     0.23920E+00    0.23920E+00    0.23920E+00    0.23920E+00    0.23920E+00
  348     0.32110E+00    0.32110E+00    0.32110E+00    0.32110E+00    0.32110E+00
  349    -0.49860E-02   -0.49860E-02   -0.49860E-02   -0.49860E-02   -0.49860E-02
  350     0.36240E+00    0.36240E+00    0.36240E+00    0.36240E+00    0.36240E+00
  351     0.38460E+00    0.38460E+00    0.38460E+00    0.38460E+00    0.38460E+00
  352    -0.49790E+00   -0.49790E+00   -0.49790E+00   -0.49790E+00   -0.49790E+00
  353    -0.72820E+00   -0.72820E+00   -0.72820E+00   -0.72820E+00   -0.72820E+00
  354    -0.79560E+00   -0.79560E+00   -0.79560E+00   -0.79560E+00   -0.79560E+00
  355    -0.91490E+00   -0.91490E+00   -0.91490E+00   -0.91490E+00   -0.91490E+00
  356    -0.59920E+00   -0.59920E+00   -0.59920E+00   -0.59920E+00   -0.59920E+00
  357    -0.10940E+00   -0.10940E+00   -0.10940E+00   -0.10940E+00   -0.10940E+00
  358    -0.20800E-02   -0.20800E-02   -0.20800E-02   -0.20800E-02   -0.20800E-02
  359    -0.30970E-01   -0.30970E-01   -0.30970E-01   -0.30970E-01   -0.30970E-01
  360     0.58530E+00    0.58530E+00    0.58530E+00    0.58530E+00    0.58530E+00
  361     0.48980E+00    0.48980E+00    0.48980E+00    0.48980E+00    0.48980E+00
  362     0.40360E-01    0.40360E-01    0.40360E-01    0.40360E-01    0.40360E-01
  363     0.17910E+00    0.17910E+00    0.17910E+00    0.17910E+00    0.17910E+00
  364    -0.61690E+00   -0.61690E+00   -0.61690E+00   -0.61690E+00   -0.61690E+00
  365    -0.10600E+01   -0.10600E+01   -0.10600E+01   -0.10600E+01   -0.10600E+01
  366    -0.84190E+00   -0.84190E+00   -0.84190E+00   -0.84190E+00   -0.84190E+00
  367    -0.71170E+00   -0.71170E+00   -0.71170E+00   -0.71170E+00   -0.71170E+00
  368    -0.26560E+00   -0.26560E+00   -0.26560E+00   -0.26560E+00   -0.26560E+00
  369    -0.14260E+00   -0.14260E+00   -0.14260E+00   -0.14260E+00   -0.14260E+00
  370    -0.13210E+00   -0.13210E+00   -0.13210E+00   -0.13210E+00   -0.13210E+00
  371    -0.26250E+00   -0.26250E+00   -0.26250E+00   -0.26250E+00   -0.26250E+00
  372     0.38550E+00    0.38550E+00    0.38550E+00    0.38550E+00    0.38550E+00
  373     0.52940E-01    0.52940E-01    0.52940E-01    0.52940E-01    0.52940E-01
  374     0.14750E+00    0.14750E+00    0.14750E+00    0.14750E+00    0.14750E+00
  375    -0.15030E+00   -0.15030E+00   -0.15030E+00   -0.15030E+00   -0.15030E+00
  376    -0.86550E+00   -0.86550E+00   -0.86550E+00   -0.86550E+00   -0.86550E+00
  377    -0.12430E+01   -0.12430E+01   -0.12430E+01   -0.12430E+01   -0.12430E+01
  378    -0.62700E+00   -0.62700E+00   -0.62700E+00   -0.62700E+00   -0.62700E+00
  379    -0.63670E+00   -0.63670E+00   -0.63670E+00   -0.63670E+00   -0.63670E+00
  380    -0.32060E+00   -0.32060E+00   -0.32060E+00   -0.32060E+00   -0.32060E+00
  381    -0.31430E+00   -0.31430E+00   -0.31430E+00   -0.31430E+00   -0.31430E+00
  382    -0.93520E-01   -0.93520E-01   -0.93520E-01   -0.93520E-01   -0.93520E-01
  383    -0.59730E-02   -0.59730E-02   -0.59730E-02   -0.59730E-02   -0.59730E-02
  384     0.30100E+00    0.30100E+00    0.30100E+00    0.30100E+00    0.30100E+00
  385     0.51110E+00    0.51110E+00    0.51110E+00    0.51110E+00    0.51110E+00
  386     0.40980E+00    0.40980E+00    0.40980E+00    0.40980E+00    0.40980E+00
  387     0.13500E-02    0.13500E-02    0.13500E-02    0.13500E-02    0.13500E-02
  388     0.77700E-01    0.77700E-01    0.77700E-01    0.77700E-01    0.77700E-01
  389    -0.65540E+00   -0.65540E+00   -0.65540E+00   -0.65540E+00   -0.65540E+00
  390    -0.95280E+00   -0.95280E+00   -0.95280E+00   -0.95280E+00   -0.95280E+00
  391    -0.40890E+00   -0.40890E+00   -0.40890E+00   -0.40890E+00   -0.40890E+00
  392    -0.32470E+00   -0.32470E+00   -0.32470E+00   -0.32470E+00   -0.32470E+00
  393    -0.49430E+00   -0.49430E+00   -0.49430E+00   -0.49430E+00   -0.49430E+00
  394     0.15730E+00    0.15730E+00    0.15730E+00    0.15730E+00    0.15730E+00
  395     0.14790E+00    0.14790E+00    0.14790E+00    0.14790E+00    0.14790E+00
  396     0.51770E+00    0.51770E+00    0.51770E+00    0.51770E+00    0.51770E+00
  397     0.80180E-01    0.80180E-01    0.80180E-01    0.80180E-01    0.80180E-01
  398    -0.94530E-03   -0.94530E-03   -0.94530E-03   -0.94530E-03   -0.94530E-03
  399    -0.90510E-01   -0.90510E-01   -0.90510E-01   -0.90510E-01   -0.90510E-01
  400    -0.90450E+00   -0.90450E+00   -0.90450E+00   -0.90450E+00   -0.90450E+00
  401    -0.72060E+00   -0.72060E+00   -0.72060E+00   -0.72060E+00   -0.72060E+00
  402    -0.12520E+01   -0.12520E+01   -0.12520E+01   -0.12520E+01   -0.12520E+01
  403    -0.91480E+00   -0.91480E+00   -0.91480E+00   -0.91480E+00   -0.91480E+00
  404    -0.34490E+00   -0.34490E+00   -0.34490E+00   -0.34490E+00   -0.34490E+00
  405    -0.26370E+00   -0.26370E+00   -0.26370E+00   -0.26370E+00   -0.26370E+00
  406     0.13670E+00    0.13670E+00    0.13670E+00    0.13670E+00    0.13670E+00
  407    -0.97370E-01   -0.97370E-01   -0.97370E-01   -0.97370E-01   -0.97370E-01
  408     0.14590E+00    0.14590E+00    0.14590E+00    0.14590E+00    0.14590E+00
  409     0.22420E+00    0.22420E+00    0.22420E+00    0.22420E+00    0.22420E+00
  410     0.33990E+00    0.33990E+00    0.33990E+00    0.33990E+00    0.33990E+00
  411     0.11770E+00    0.11770E+00    0.11770E+00    0.11770E+00    0.11770E+00
  412    -0.39450E+00   -0.39450E+00   -0.39450E+00   -0.39450E+00   -0.39450E+00
  413    -0.10580E+01   -0.10580E+01   -0.10580E+01   -0.10580E+01   -0.10580E+01
  414    -0.14400E+01   -0.14400E+01   -0.14400E+01   -0.14400E+01   -0.14400E+01
  415    -0.69890E+00   -0.69890E+00   -0.69890E+00   -0.69890E+00   -0.69890E+00
  416    -0.32680E+00   -0.32680E+00   -0.32680E+00   -0.32680E+00   -0.32680E+00
  417    -0.23780E+00   -0.23780E+00   -0.23780E+00   -0.23780E+00   -0.23780E+00
  418     0.86370E-01    0.86370E-01    0.86370E-01    0.86370E-01    0.86370E-01
  419     0.24360E+00    0.24360E+00    0.24360E+00    0.24360E+00    0.24360E+00
  420     0.51230E+00    0.51230E+00    0.51230E+00    0.51230E+00    0.51230E+00
  421     0.78200E+00    0.78200E+00    0.78200E+00    0.78200E+00    0.78200E+00
  422     0.52050E+00    0.52050E+00    0.52050E+00    0.52050E+00    0.52050E+00
  423     0.18410E-01    0.18410E-01    0.18410E-01    0.18410E-01    0.18410E-01
  424    -0.51010E+00   -0.51010E+00   -0.51010E+00   -0.51010E+00   -0.51010E+00
  425    -0.85970E+00   -0.85970E+00   -0.85970E+00   -0.85970E+00   -0.85970E+00
  426    -0.79670E+00   -0.79670E+00   -0.79670E+00   -0.79670E+00   -0.79670E+00
  427    -0.81810E+00   -0.81810E+00   -0.81810E+00   -0.81810E+00   -0.81810E+00
  428    -0.60670E+00   -0.60670E+00   -0.60670E+00   -0.60670E+00   -0.60670E+00
  429     0.15060E-01    0.15060E-01    0.15060E-01    0.15060E-01    0.15060E-01
  430    -0.12230E-01   -0.12230E-01   -0.12230E-01   -0.12230E-01   -0.12230E-01
  431     0.99580E-01    0.99580E-01    0.99580E-01    0.99580E-01    0.99580E-01
  432     0.29880E+00    0.29880E+00    0.29880E+00    0.29880E+00    0.29880E+00
  433     0.11470E+00    0.11470E+00    0.11470E+00    0.11470E+00    0.11470E+00
  434     0.27140E+00    0.27140E+00    0.27140E+00    0.27140E+00    0.27140E+00
  435    -0.33150E-01   -0.33150E-01   -0.33150E-01   -0.33150E-01   -0.33150E-01
  436    -0.21150E+00   -0.21150E+00   -0.21150E+00   -0.21150E+00   -0.21150E+00
  437    -0.75320E+00   -0.75320E+00   -0.75320E+00   -0.75320E+00   -0.75320E+00
  438    -0.10140E+01   -0.10140E+01   -0.10140E+01   -0.10140E+01   -0.10140E+01
  439    -0.10790E+01   -0.10790E+01   -0.10790E+01   -0.10790E+01   -0.10790E+01
  440    -0.10400E+01   -0.10400E+01   -0.10400E+01   -0.10400E+01   -0.10400E+01
  441    -0.11400E+00   -0.11400E+00   -0.11400E+00   -0.11400E+00   -0.11400E+00
  442    -0.32420E+00   -0.32420E+00   -0.32420E+00   -0.32420E+00   -0.32420E+00
  443     0.22130E+00    0.22130E+00    0.22130E+00    0.22130E+00    0.22130E+00
  444     0.21300E+00    0.21300E+00    0.21300E+00    0.21300E+00    0.21300E+00
  445    -0.13810E+00   -0.13810E+00   -0.13810E+00   -0.13810E+00   -0.13810E+00
  446     0.46500E+00    0.46500E+00    0.46500E+00    0.46500E+00    0.46500E+00
  447     0.34900E+00    0.34900E+00    0.34900E+00    0.34900E+00    0.34900E+00
  448    -0.69970E+00   -0.69970E+00   -0.69970E+00   -0.69970E+00   -0.69970E+00
  449    -0.50610E+00   -0.50610E+00   -0.50610E+00   -0.50610E+00   -0.50610E+00
  450    -0.50430E+00   -0.50430E+00   -0.50430E+00   -0.50430E+00   -0.50430E+00
  451    -0.10650E+01   -0.10650E+01   -0.10650E+01   -0.10650E+01   -0.10650E+01
  452    -0.36260E+00   -0.36260E+00   -0.36260E+00   -0.36260E+00   -0.36260E+00
  453    -0.43560E+00   -0.43560E+00   -0.43560E+00   -0.43560E+00   -0.43560E+00
  454    -0.32920E+00   -0.32920E+00   -0.32920E+00   -0.32920E+00   -0.32920E+00
  455     0.19220E+00    0.19220E+00    0.19220E+00    0.19220E+00    0.19220E+00
  456     0.39160E+00    0.39160E+00    0.39160E+00    0.39160E+00    0.39160E+00
  457     0.31650E+00    0.31650E+00    0.31650E+00    0.31650E+00    0.31650E+00
  458     0.23330E+00    0.23330E+00    0.23330E+00    0.23330E+00    0.23330E+00
  459    -0.45680E+00   -0.45680E+00   -0.45680E+00   -0.45680E+00   -0.45680E+00
  460    -0.75150E+00   -0.75150E+00   -0.75150E+00   -0.75150E+00   -0.75150E+00
  461    -0.79330E+00   -0.79330E+00   -0.79330E+00   -0.79330E+00   -0.79330E+00
  462    -0.22150E+00   -0.22150E+00   -0.22150E+00   -0.22150E+00   -0.22150E+00
  463    -0.94700E+00   -0.94700E+00   -0.94700E+00   -0.94700E+00   -0.94700E+00
  464    -0.53870E+00   -0.53870E+00   -0.53870E+00   -0.53870E+00   -0.53870E+00
  465    -0.61500E+00   -0.61500E+00   -0.61500E+00   -0.61500E+00   -0.61500E+00
  466     0.15080E-01    0.15080E-01    0.15080E-01    0.15080E-01    0.15080E-01
  467     0.15970E+00    0.15970E+00    0.15970E+00    0.15970E+00    0.15970E+00
  468     0.11260E+00    0.11260E+00    0.11260E+00    0.11260E+00    0.11260E+00
  469     0.23590E+00    0.23590E+00    0.23590E+00    0.23590E+00    0.23590E+00
  470     0.48320E+00    0.48320E+00    0.48320E+00    0.48320E+00    0.48320E+00
  471     0.16470E+00    0.16470E+00    0.16470E+00    0.16470E+00    0.16470E+00
  472    -0.51050E+00   -0.51050E+00   -0.51050E+00   -0.51050E+00   -0.51050E+00
  473    -0.61710E+00   -0.61710E+00   -0.61710E+00   -0.61710E+00   -0.61710E+00
  474    -0.16330E+01   -0.16330E+01   -0.16330E+01   -0.16330E+01   -0.16330E+01
  475    -0.10160E+01   -0.10160E+01   -0.10160E+01   -0.10160E+01   -0.10160E+01
  476    -0.70200E+00   -0.70200E+00   -0.70200E+00   -0.70200E+00   -0.70200E+00
  477    -0.21600E+00   -0.21600E+00   -0.21600E+00   -0.21600E+00   -0.21600E+00
  478    -0.33500E-01   -0.33500E-01   -0.33500E-01   -0.33500E-01   -0.33500E-01
  479     0.87910E-01    0.87910E-01    0.87910E-01    0.87910E-01    0.87910E-01
  480     0.49580E+00    0.49580E+00    0.49580E+00    0.49580E+00    0.49580E+00
  481     0.54070E+00    0.54070E+00    0.54070E+00    0.54070E+00    0.54070E+00
  482     0.16580E+00    0.16580E+00    0.16580E+00    0.16580E+00    0.16580E+00
  483    -0.12140E+00   -0.12140E+00   -0.12140E+00   -0.12140E+00   -0.12140E+00
  484    -0.51840E+00   -0.51840E+00   -0.51840E+00   -0.51840E+00   -0.51840E+00
  485    -0.18170E+00   -0.18170E+00   -0.18170E+00   -0.18170E+00   -0.18170E+00
  486    -0.66810E+00   -0.66810E+00   -0.66810E+00   -0.66810E+00   -0.66810E+00
  487    -0.10720E+01   -0.10720E+01   -0.10720E+01   -0.10720E+01   -0.10720E+01
  488    -0.34460E+00   -0.34460E+00   -0.34460E+00   -0.34460E+00   -0.34460E+00
  489    -0.27050E-02   -0.27050E-02   -0.27050E-02   -0.27050E-02   -0.27050E-02
  490     0.32720E+00    0.32720E+00    0.32720E+00    0.32720E+00    0.32720E+00
  491     0.16400E+00    0.16400E+00    0.16400E+00    0.16400E+00    0.16400E+00
  492     0.38730E+00    0.38730E+00    0.38730E+00    0.38730E+00    0.38730E+00
  493     0.62160E+00    0.62160E+00    0.62160E+00    0.62160E+00    0.62160E+00
  494     0.63540E+00    0.63540E+00    0.63540E+00    0.63540E+00    0.63540E+00
  495    -0.84060E-01   -0.84060E-01   -0.84060E-01   -0.84060E-01   -0.84060E-01
  496    -0.94390E+00   -0.94390E+00   -0.94390E+00   -0.94390E+00   -0.94390E+00
  497    -0.54770E-01   -0.54770E-01   -0.54770E-01   -0.54770E-01   -0.54770E-01
  498    -0.12610E+01   -0.12610E+01   -0.12610E+01   -0.12610E+01   -0.12610E+01
  499    -0.76950E+00   -0.76950E+00   -0.76950E+00   -0.76950E+00   -0.76950E+00
  500    -0.48530E+00   -0.48530E+00   -0.48530E+00   -0.48530E+00   -0.48530E+00
  501    -0.58470E+00   -0.58470E+00   -0.58470E+00   -0.58470E+00   -0.58470E+00
  502    -0.38060E+00   -0.38060E+00   -0.38060E+00   -0.38060E+00   -0.38060E+00
  503     0.16050E+00    0.16050E+00    0.16050E+00    0.16050E+00    0.16050E+00
