# Supplementary material for: Unprecedented 2015/2016 Indo‐Pacific Heat Transfer Speeds Up Tropical Pacific Heat Recharge
Source: Geophys Res Lett. 2018 Apr 6;45(7):3274–84. doi: 10.1002/2018GL077106 (PMC5993239; doi:10.1002/2018GL077106)
Supplement: Supplementary file 9 — Data Set S8 [file GRL-45-3274-s009.txt]

 ORAS5 ITF full-depth heat transport in PW (5 members beginning in 1975/01)
    0    -0.15025E+16   -0.15025E+16   -0.15025E+16   -0.15025E+16   -0.15025E+16
    1    -0.11450E+16   -0.11450E+16   -0.11450E+16   -0.11450E+16   -0.11450E+16
    2    -0.16534E+16   -0.16534E+16   -0.16534E+16   -0.16534E+16   -0.16534E+16
    3    -0.14512E+16   -0.14512E+16   -0.14512E+16   -0.14512E+16   -0.14512E+16
    4    -0.19375E+16   -0.19375E+16   -0.19375E+16   -0.19375E+16   -0.19375E+16
    5    -0.16226E+16   -0.16226E+16   -0.16226E+16   -0.16226E+16   -0.16226E+16
    6    -0.21816E+16   -0.21816E+16   -0.21816E+16   -0.21816E+16   -0.21816E+16
    7    -0.18492E+16   -0.18492E+16   -0.18492E+16   -0.18492E+16   -0.18492E+16
    8    -0.19504E+16   -0.19504E+16   -0.19504E+16   -0.19504E+16   -0.19504E+16
    9    -0.11112E+16   -0.11112E+16   -0.11112E+16   -0.11112E+16   -0.11112E+16
   10    -0.13424E+16   -0.13424E+16   -0.13424E+16   -0.13424E+16   -0.13424E+16
   11    -0.13965E+16   -0.13965E+16   -0.13965E+16   -0.13965E+16   -0.13965E+16
   12    -0.16332E+16   -0.16332E+16   -0.16332E+16   -0.16332E+16   -0.16332E+16
   13    -0.16941E+16   -0.16941E+16   -0.16941E+16   -0.16941E+16   -0.16941E+16
   14    -0.11836E+16   -0.11836E+16   -0.11836E+16   -0.11836E+16   -0.11836E+16
   15    -0.15320E+16   -0.15320E+16   -0.15320E+16   -0.15320E+16   -0.15320E+16
   16    -0.10830E+16   -0.10830E+16   -0.10830E+16   -0.10830E+16   -0.10830E+16
   17    -0.19641E+16   -0.19641E+16   -0.19641E+16   -0.19641E+16   -0.19641E+16
   18    -0.17571E+16   -0.17571E+16   -0.17571E+16   -0.17571E+16   -0.17571E+16
   19    -0.15593E+16   -0.15593E+16   -0.15593E+16   -0.15593E+16   -0.15593E+16
   20    -0.13249E+16   -0.13249E+16   -0.13249E+16   -0.13249E+16   -0.13249E+16
   21    -0.10050E+16   -0.10050E+16   -0.10050E+16   -0.10050E+16   -0.10050E+16
   22    -0.10291E+16   -0.10291E+16   -0.10291E+16   -0.10291E+16   -0.10291E+16
   23    -0.11256E+16   -0.11256E+16   -0.11256E+16   -0.11256E+16   -0.11256E+16
   24    -0.11236E+16   -0.11236E+16   -0.11236E+16   -0.11236E+16   -0.11236E+16
   25    -0.13026E+16   -0.13026E+16   -0.13026E+16   -0.13026E+16   -0.13026E+16
   26    -0.12493E+16   -0.12493E+16   -0.12493E+16   -0.12493E+16   -0.12493E+16
   27    -0.15644E+16   -0.15644E+16   -0.15644E+16   -0.15644E+16   -0.15644E+16
   28    -0.10757E+16   -0.10757E+16   -0.10757E+16   -0.10757E+16   -0.10757E+16
   29    -0.15228E+16   -0.15228E+16   -0.15228E+16   -0.15228E+16   -0.15228E+16
   30    -0.20245E+16   -0.20245E+16   -0.20245E+16   -0.20245E+16   -0.20245E+16
   31    -0.18407E+16   -0.18407E+16   -0.18407E+16   -0.18407E+16   -0.18407E+16
   32    -0.16239E+16   -0.16239E+16   -0.16239E+16   -0.16239E+16   -0.16239E+16
   33    -0.14323E+16   -0.14323E+16   -0.14323E+16   -0.14323E+16   -0.14323E+16
   34    -0.12780E+16   -0.12780E+16   -0.12780E+16   -0.12780E+16   -0.12780E+16
   35    -0.79821E+15   -0.79821E+15   -0.79821E+15   -0.79821E+15   -0.79821E+15
   36    -0.12314E+16   -0.12314E+16   -0.12314E+16   -0.12314E+16   -0.12314E+16
   37    -0.10433E+16   -0.10433E+16   -0.10433E+16   -0.10433E+16   -0.10433E+16
   38    -0.14723E+16   -0.14723E+16   -0.14723E+16   -0.14723E+16   -0.14723E+16
   39    -0.15474E+16   -0.15474E+16   -0.15474E+16   -0.15474E+16   -0.15474E+16
   40    -0.97883E+15   -0.97883E+15   -0.97883E+15   -0.97883E+15   -0.97883E+15
   41    -0.19014E+16   -0.19014E+16   -0.19014E+16   -0.19014E+16   -0.19014E+16
   42    -0.20092E+16   -0.20092E+16   -0.20092E+16   -0.20092E+16   -0.20092E+16
   43    -0.17485E+16   -0.17485E+16   -0.17485E+16   -0.17485E+16   -0.17485E+16
   44    -0.19096E+16   -0.19096E+16   -0.19096E+16   -0.19096E+16   -0.19096E+16
   45    -0.14522E+16   -0.14522E+16   -0.14522E+16   -0.14522E+16   -0.14522E+16
   46    -0.98350E+15   -0.98350E+15   -0.98350E+15   -0.98350E+15   -0.98350E+15
   47    -0.15045E+16   -0.15045E+16   -0.15045E+16   -0.15045E+16   -0.15045E+16
   48    -0.10097E+16   -0.10097E+16   -0.10097E+16   -0.10097E+16   -0.10097E+16
   49    -0.13151E+16   -0.13151E+16   -0.13151E+16   -0.13151E+16   -0.13151E+16
   50    -0.11911E+16   -0.11911E+16   -0.11911E+16   -0.11911E+16   -0.11911E+16
   51    -0.10745E+16   -0.10745E+16   -0.10745E+16   -0.10745E+16   -0.10745E+16
   52    -0.16035E+16   -0.16035E+16   -0.16035E+16   -0.16035E+16   -0.16035E+16
   53    -0.19122E+16   -0.19122E+16   -0.19122E+16   -0.19122E+16   -0.19122E+16
   54    -0.19466E+16   -0.19466E+16   -0.19466E+16   -0.19466E+16   -0.19466E+16
   55    -0.16418E+16   -0.16418E+16   -0.16418E+16   -0.16418E+16   -0.16418E+16
   56    -0.14471E+16   -0.14471E+16   -0.14471E+16   -0.14471E+16   -0.14471E+16
   57    -0.11500E+16   -0.11500E+16   -0.11500E+16   -0.11500E+16   -0.11500E+16
   58    -0.13011E+16   -0.13011E+16   -0.13011E+16   -0.13011E+16   -0.13011E+16
   59    -0.12258E+16   -0.12258E+16   -0.12258E+16   -0.12258E+16   -0.12258E+16
   60    -0.10630E+16   -0.10630E+16   -0.10630E+16   -0.10630E+16   -0.10630E+16
   61    -0.10239E+16   -0.10239E+16   -0.10239E+16   -0.10239E+16   -0.10239E+16
   62    -0.12312E+16   -0.12312E+16   -0.12312E+16   -0.12312E+16   -0.12312E+16
   63    -0.12415E+16   -0.12415E+16   -0.12415E+16   -0.12415E+16   -0.12415E+16
   64    -0.13414E+16   -0.13414E+16   -0.13414E+16   -0.13414E+16   -0.13414E+16
   65    -0.12057E+16   -0.12057E+16   -0.12057E+16   -0.12057E+16   -0.12057E+16
   66    -0.16324E+16   -0.16324E+16   -0.16324E+16   -0.16324E+16   -0.16324E+16
   67    -0.16232E+16   -0.16232E+16   -0.16232E+16   -0.16232E+16   -0.16232E+16
   68    -0.17386E+16   -0.17386E+16   -0.17386E+16   -0.17386E+16   -0.17386E+16
   69    -0.12056E+16   -0.12056E+16   -0.12056E+16   -0.12056E+16   -0.12056E+16
   70    -0.12036E+16   -0.12036E+16   -0.12036E+16   -0.12036E+16   -0.12036E+16
   71    -0.98175E+15   -0.98175E+15   -0.98175E+15   -0.98175E+15   -0.98175E+15
   72    -0.96861E+15   -0.96861E+15   -0.96861E+15   -0.96861E+15   -0.96861E+15
   73    -0.11183E+16   -0.11183E+16   -0.11183E+16   -0.11183E+16   -0.11183E+16
   74    -0.17395E+16   -0.17395E+16   -0.17395E+16   -0.17395E+16   -0.17395E+16
   75    -0.12506E+16   -0.12506E+16   -0.12506E+16   -0.12506E+16   -0.12506E+16
   76    -0.12618E+16   -0.12618E+16   -0.12618E+16   -0.12618E+16   -0.12618E+16
   77    -0.14089E+16   -0.14089E+16   -0.14089E+16   -0.14089E+16   -0.14089E+16
   78    -0.19328E+16   -0.19328E+16   -0.19328E+16   -0.19328E+16   -0.19328E+16
   79    -0.19376E+16   -0.19376E+16   -0.19376E+16   -0.19376E+16   -0.19376E+16
   80    -0.16933E+16   -0.16933E+16   -0.16933E+16   -0.16933E+16   -0.16933E+16
   81    -0.13115E+16   -0.13115E+16   -0.13115E+16   -0.13115E+16   -0.13115E+16
   82    -0.60709E+15   -0.60709E+15   -0.60709E+15   -0.60709E+15   -0.60709E+15
   83    -0.14696E+16   -0.14696E+16   -0.14696E+16   -0.14696E+16   -0.14696E+16
   84    -0.13034E+16   -0.13034E+16   -0.13034E+16   -0.13034E+16   -0.13034E+16
   85    -0.14694E+16   -0.14694E+16   -0.14694E+16   -0.14694E+16   -0.14694E+16
   86    -0.11611E+16   -0.11611E+16   -0.11611E+16   -0.11611E+16   -0.11611E+16
   87    -0.14515E+16   -0.14515E+16   -0.14515E+16   -0.14515E+16   -0.14515E+16
   88    -0.16721E+16   -0.16721E+16   -0.16721E+16   -0.16721E+16   -0.16721E+16
   89    -0.14537E+16   -0.14537E+16   -0.14537E+16   -0.14537E+16   -0.14537E+16
   90    -0.16746E+16   -0.16746E+16   -0.16746E+16   -0.16746E+16   -0.16746E+16
   91    -0.20784E+16   -0.20784E+16   -0.20784E+16   -0.20784E+16   -0.20784E+16
   92    -0.15350E+16   -0.15350E+16   -0.15350E+16   -0.15350E+16   -0.15350E+16
   93    -0.13552E+16   -0.13552E+16   -0.13552E+16   -0.13552E+16   -0.13552E+16
   94    -0.13224E+16   -0.13224E+16   -0.13224E+16   -0.13224E+16   -0.13224E+16
   95    -0.11711E+16   -0.11711E+16   -0.11711E+16   -0.11711E+16   -0.11711E+16
   96    -0.91183E+15   -0.91183E+15   -0.91183E+15   -0.91183E+15   -0.91183E+15
   97    -0.13693E+16   -0.13693E+16   -0.13693E+16   -0.13693E+16   -0.13693E+16
   98    -0.10257E+16   -0.10257E+16   -0.10257E+16   -0.10257E+16   -0.10257E+16
   99    -0.79244E+15   -0.79244E+15   -0.79244E+15   -0.79244E+15   -0.79244E+15
  100    -0.11754E+16   -0.11754E+16   -0.11754E+16   -0.11754E+16   -0.11754E+16
  101    -0.15858E+16   -0.15858E+16   -0.15858E+16   -0.15858E+16   -0.15858E+16
  102    -0.18785E+16   -0.18785E+16   -0.18785E+16   -0.18785E+16   -0.18785E+16
  103    -0.16546E+16   -0.16546E+16   -0.16546E+16   -0.16546E+16   -0.16546E+16
  104    -0.15301E+16   -0.15301E+16   -0.15301E+16   -0.15301E+16   -0.15301E+16
  105    -0.93010E+15   -0.93010E+15   -0.93010E+15   -0.93010E+15   -0.93010E+15
  106    -0.19069E+15   -0.19069E+15   -0.19069E+15   -0.19069E+15   -0.19069E+15
  107    -0.10792E+16   -0.10792E+16   -0.10792E+16   -0.10792E+16   -0.10792E+16
  108    -0.91024E+15   -0.91024E+15   -0.91024E+15   -0.91024E+15   -0.91024E+15
  109    -0.78074E+15   -0.78074E+15   -0.78074E+15   -0.78074E+15   -0.78074E+15
  110    -0.97243E+15   -0.97243E+15   -0.97243E+15   -0.97243E+15   -0.97243E+15
  111    -0.14115E+16   -0.14115E+16   -0.14115E+16   -0.14115E+16   -0.14115E+16
  112    -0.14927E+16   -0.14927E+16   -0.14927E+16   -0.14927E+16   -0.14927E+16
  113    -0.21627E+16   -0.21627E+16   -0.21627E+16   -0.21627E+16   -0.21627E+16
  114    -0.17595E+16   -0.17595E+16   -0.17595E+16   -0.17595E+16   -0.17595E+16
  115    -0.14006E+16   -0.14006E+16   -0.14006E+16   -0.14006E+16   -0.14006E+16
  116    -0.14228E+16   -0.14228E+16   -0.14228E+16   -0.14228E+16   -0.14228E+16
  117    -0.91802E+15   -0.91802E+15   -0.91802E+15   -0.91802E+15   -0.91802E+15
  118    -0.14758E+16   -0.14758E+16   -0.14758E+16   -0.14758E+16   -0.14758E+16
  119    -0.89658E+15   -0.89658E+15   -0.89658E+15   -0.89658E+15   -0.89658E+15
  120    -0.12400E+16   -0.12400E+16   -0.12400E+16   -0.12400E+16   -0.12400E+16
  121    -0.12160E+16   -0.12160E+16   -0.12160E+16   -0.12160E+16   -0.12160E+16
  122    -0.13763E+16   -0.13763E+16   -0.13763E+16   -0.13763E+16   -0.13763E+16
  123    -0.11363E+16   -0.11363E+16   -0.11363E+16   -0.11363E+16   -0.11363E+16
  124    -0.16223E+16   -0.16223E+16   -0.16223E+16   -0.16223E+16   -0.16223E+16
  125    -0.10523E+16   -0.10523E+16   -0.10523E+16   -0.10523E+16   -0.10523E+16
  126    -0.16486E+16   -0.16486E+16   -0.16486E+16   -0.16486E+16   -0.16486E+16
  127    -0.22361E+16   -0.22361E+16   -0.22361E+16   -0.22361E+16   -0.22361E+16
  128    -0.16715E+16   -0.16715E+16   -0.16715E+16   -0.16715E+16   -0.16715E+16
  129    -0.98653E+15   -0.98653E+15   -0.98653E+15   -0.98653E+15   -0.98653E+15
  130    -0.12010E+16   -0.12010E+16   -0.12010E+16   -0.12010E+16   -0.12010E+16
  131    -0.14855E+16   -0.14855E+16   -0.14855E+16   -0.14855E+16   -0.14855E+16
  132    -0.10144E+16   -0.10144E+16   -0.10144E+16   -0.10144E+16   -0.10144E+16
  133    -0.14462E+16   -0.14462E+16   -0.14462E+16   -0.14462E+16   -0.14462E+16
  134    -0.17674E+16   -0.17674E+16   -0.17674E+16   -0.17674E+16   -0.17674E+16
  135    -0.15425E+16   -0.15425E+16   -0.15425E+16   -0.15425E+16   -0.15425E+16
  136    -0.13219E+16   -0.13219E+16   -0.13219E+16   -0.13219E+16   -0.13219E+16
  137    -0.17836E+16   -0.17836E+16   -0.17836E+16   -0.17836E+16   -0.17836E+16
  138    -0.14875E+16   -0.14875E+16   -0.14875E+16   -0.14875E+16   -0.14875E+16
  139    -0.17985E+16   -0.17985E+16   -0.17985E+16   -0.17985E+16   -0.17985E+16
  140    -0.15353E+16   -0.15353E+16   -0.15353E+16   -0.15353E+16   -0.15353E+16
  141    -0.11000E+16   -0.11000E+16   -0.11000E+16   -0.11000E+16   -0.11000E+16
  142    -0.10687E+16   -0.10687E+16   -0.10687E+16   -0.10687E+16   -0.10687E+16
  143    -0.16413E+16   -0.16413E+16   -0.16413E+16   -0.16413E+16   -0.16413E+16
  144    -0.94739E+15   -0.94739E+15   -0.94739E+15   -0.94739E+15   -0.94739E+15
  145    -0.92609E+15   -0.92609E+15   -0.92609E+15   -0.92609E+15   -0.92609E+15
  146    -0.14389E+16   -0.14389E+16   -0.14389E+16   -0.14389E+16   -0.14389E+16
  147    -0.14586E+16   -0.14586E+16   -0.14586E+16   -0.14586E+16   -0.14586E+16
  148    -0.10966E+16   -0.10966E+16   -0.10966E+16   -0.10966E+16   -0.10966E+16
  149    -0.10290E+16   -0.10290E+16   -0.10290E+16   -0.10290E+16   -0.10290E+16
  150    -0.14211E+16   -0.14211E+16   -0.14211E+16   -0.14211E+16   -0.14211E+16
  151    -0.16153E+16   -0.16153E+16   -0.16153E+16   -0.16153E+16   -0.16153E+16
  152    -0.15588E+16   -0.15588E+16   -0.15588E+16   -0.15588E+16   -0.15588E+16
  153    -0.11288E+16   -0.11288E+16   -0.11288E+16   -0.11288E+16   -0.11288E+16
  154    -0.53634E+15   -0.53634E+15   -0.53634E+15   -0.53634E+15   -0.53634E+15
  155    -0.47896E+15   -0.47896E+15   -0.47896E+15   -0.47896E+15   -0.47896E+15
  156    -0.12825E+16   -0.12825E+16   -0.12825E+16   -0.12825E+16   -0.12825E+16
  157    -0.11663E+16   -0.11663E+16   -0.11663E+16   -0.11663E+16   -0.11663E+16
  158    -0.10673E+16   -0.10673E+16   -0.10673E+16   -0.10673E+16   -0.10673E+16
  159    -0.13218E+16   -0.13218E+16   -0.13218E+16   -0.13218E+16   -0.13218E+16
  160    -0.75511E+15   -0.75511E+15   -0.75511E+15   -0.75511E+15   -0.75511E+15
  161    -0.20721E+16   -0.20721E+16   -0.20721E+16   -0.20721E+16   -0.20721E+16
  162    -0.20047E+16   -0.20047E+16   -0.20047E+16   -0.20047E+16   -0.20047E+16
  163    -0.21284E+16   -0.21284E+16   -0.21284E+16   -0.21284E+16   -0.21284E+16
  164    -0.19672E+16   -0.19672E+16   -0.19672E+16   -0.19672E+16   -0.19672E+16
  165    -0.13572E+16   -0.13572E+16   -0.13572E+16   -0.13572E+16   -0.13572E+16
  166    -0.73507E+15   -0.73507E+15   -0.73507E+15   -0.73507E+15   -0.73507E+15
  167    -0.13707E+16   -0.13707E+16   -0.13707E+16   -0.13707E+16   -0.13707E+16
  168    -0.16342E+16   -0.16342E+16   -0.16342E+16   -0.16342E+16   -0.16342E+16
  169    -0.16956E+16   -0.16956E+16   -0.16956E+16   -0.16956E+16   -0.16956E+16
  170    -0.14248E+16   -0.14248E+16   -0.14248E+16   -0.14248E+16   -0.14248E+16
  171    -0.15877E+16   -0.15877E+16   -0.15877E+16   -0.15877E+16   -0.15877E+16
  172    -0.11832E+16   -0.11832E+16   -0.11832E+16   -0.11832E+16   -0.11832E+16
  173    -0.14594E+16   -0.14594E+16   -0.14594E+16   -0.14594E+16   -0.14594E+16
  174    -0.17287E+16   -0.17287E+16   -0.17287E+16   -0.17287E+16   -0.17287E+16
  175    -0.20199E+16   -0.20199E+16   -0.20199E+16   -0.20199E+16   -0.20199E+16
  176    -0.21934E+16   -0.21934E+16   -0.21934E+16   -0.21934E+16   -0.21934E+16
  177    -0.17333E+16   -0.17333E+16   -0.17333E+16   -0.17333E+16   -0.17333E+16
  178    -0.10559E+16   -0.10559E+16   -0.10559E+16   -0.10559E+16   -0.10559E+16
  179    -0.14764E+16   -0.14764E+16   -0.14764E+16   -0.14764E+16   -0.14764E+16
  180    -0.10745E+16   -0.10745E+16   -0.10745E+16   -0.10745E+16   -0.10745E+16
  181    -0.14966E+16   -0.14966E+16   -0.14966E+16   -0.14966E+16   -0.14966E+16
  182    -0.12313E+16   -0.12313E+16   -0.12313E+16   -0.12313E+16   -0.12313E+16
  183    -0.90097E+15   -0.90097E+15   -0.90097E+15   -0.90097E+15   -0.90097E+15
  184    -0.14372E+16   -0.14372E+16   -0.14372E+16   -0.14372E+16   -0.14372E+16
  185    -0.15176E+16   -0.15176E+16   -0.15176E+16   -0.15176E+16   -0.15176E+16
  186    -0.16675E+16   -0.16675E+16   -0.16675E+16   -0.16675E+16   -0.16675E+16
  187    -0.13322E+16   -0.13322E+16   -0.13322E+16   -0.13322E+16   -0.13322E+16
  188    -0.15783E+16   -0.15783E+16   -0.15783E+16   -0.15783E+16   -0.15783E+16
  189    -0.17824E+16   -0.17824E+16   -0.17824E+16   -0.17824E+16   -0.17824E+16
  190    -0.12078E+16   -0.12078E+16   -0.12078E+16   -0.12078E+16   -0.12078E+16
  191    -0.11208E+16   -0.11208E+16   -0.11208E+16   -0.11208E+16   -0.11208E+16
  192    -0.90232E+15   -0.90232E+15   -0.90232E+15   -0.90232E+15   -0.90232E+15
  193    -0.97854E+15   -0.97854E+15   -0.97854E+15   -0.97854E+15   -0.97854E+15
  194    -0.14528E+16   -0.14528E+16   -0.14528E+16   -0.14528E+16   -0.14528E+16
  195    -0.12952E+16   -0.12952E+16   -0.12952E+16   -0.12952E+16   -0.12952E+16
  196    -0.14525E+16   -0.14525E+16   -0.14525E+16   -0.14525E+16   -0.14525E+16
  197    -0.11520E+16   -0.11520E+16   -0.11520E+16   -0.11520E+16   -0.11520E+16
  198    -0.17848E+16   -0.17848E+16   -0.17848E+16   -0.17848E+16   -0.17848E+16
  199    -0.18179E+16   -0.18179E+16   -0.18179E+16   -0.18179E+16   -0.18179E+16
  200    -0.14031E+16   -0.14031E+16   -0.14031E+16   -0.14031E+16   -0.14031E+16
  201    -0.11454E+16   -0.11454E+16   -0.11454E+16   -0.11454E+16   -0.11454E+16
  202    -0.91816E+15   -0.91816E+15   -0.91816E+15   -0.91816E+15   -0.91816E+15
  203    -0.11775E+16   -0.11775E+16   -0.11775E+16   -0.11775E+16   -0.11775E+16
  204    -0.11399E+16   -0.11399E+16   -0.11399E+16   -0.11399E+16   -0.11399E+16
  205    -0.87369E+15   -0.87369E+15   -0.87369E+15   -0.87369E+15   -0.87369E+15
  206    -0.11814E+16   -0.11814E+16   -0.11814E+16   -0.11814E+16   -0.11814E+16
  207    -0.10198E+16   -0.10198E+16   -0.10198E+16   -0.10198E+16   -0.10198E+16
  208    -0.83678E+15   -0.83678E+15   -0.83678E+15   -0.83678E+15   -0.83678E+15
  209    -0.10452E+16   -0.10452E+16   -0.10452E+16   -0.10452E+16   -0.10452E+16
  210    -0.15100E+16   -0.15100E+16   -0.15100E+16   -0.15100E+16   -0.15100E+16
  211    -0.13519E+16   -0.13519E+16   -0.13519E+16   -0.13519E+16   -0.13519E+16
  212    -0.13091E+16   -0.13091E+16   -0.13091E+16   -0.13091E+16   -0.13091E+16
  213    -0.82897E+15   -0.82897E+15   -0.82897E+15   -0.82897E+15   -0.82897E+15
  214    -0.10239E+16   -0.10239E+16   -0.10239E+16   -0.10239E+16   -0.10239E+16
  215    -0.10040E+16   -0.10040E+16   -0.10040E+16   -0.10040E+16   -0.10040E+16
  216    -0.10210E+16   -0.10210E+16   -0.10210E+16   -0.10210E+16   -0.10210E+16
  217    -0.95109E+15   -0.95109E+15   -0.95109E+15   -0.95109E+15   -0.95109E+15
  218    -0.97650E+15   -0.97650E+15   -0.97650E+15   -0.97650E+15   -0.97650E+15
  219    -0.90832E+15   -0.90832E+15   -0.90832E+15   -0.90832E+15   -0.90832E+15
  220    -0.10795E+16   -0.10795E+16   -0.10795E+16   -0.10795E+16   -0.10795E+16
  221    -0.14074E+16   -0.14074E+16   -0.14074E+16   -0.14074E+16   -0.14074E+16
  222    -0.14960E+16   -0.14960E+16   -0.14960E+16   -0.14960E+16   -0.14960E+16
  223    -0.13464E+16   -0.13464E+16   -0.13464E+16   -0.13464E+16   -0.13464E+16
  224    -0.14202E+16   -0.14202E+16   -0.14202E+16   -0.14202E+16   -0.14202E+16
  225    -0.11934E+16   -0.11934E+16   -0.11934E+16   -0.11934E+16   -0.11934E+16
  226    -0.77404E+15   -0.77404E+15   -0.77404E+15   -0.77404E+15   -0.77404E+15
  227    -0.86962E+15   -0.86962E+15   -0.86962E+15   -0.86962E+15   -0.86962E+15
  228    -0.11020E+16   -0.11020E+16   -0.11020E+16   -0.11020E+16   -0.11020E+16
  229    -0.11299E+16   -0.11299E+16   -0.11299E+16   -0.11299E+16   -0.11299E+16
  230    -0.14578E+16   -0.14578E+16   -0.14578E+16   -0.14578E+16   -0.14578E+16
  231    -0.14848E+16   -0.14848E+16   -0.14848E+16   -0.14848E+16   -0.14848E+16
  232    -0.16202E+16   -0.16202E+16   -0.16202E+16   -0.16202E+16   -0.16202E+16
  233    -0.15331E+16   -0.15331E+16   -0.15331E+16   -0.15331E+16   -0.15331E+16
  234    -0.21548E+16   -0.21548E+16   -0.21548E+16   -0.21548E+16   -0.21548E+16
  235    -0.17883E+16   -0.17883E+16   -0.17883E+16   -0.17883E+16   -0.17883E+16
  236    -0.16304E+16   -0.16304E+16   -0.16304E+16   -0.16304E+16   -0.16304E+16
  237    -0.11702E+16   -0.11702E+16   -0.11702E+16   -0.11702E+16   -0.11702E+16
  238    -0.12612E+16   -0.12612E+16   -0.12612E+16   -0.12612E+16   -0.12612E+16
  239    -0.10869E+16   -0.10869E+16   -0.10869E+16   -0.10869E+16   -0.10869E+16
  240    -0.63518E+15   -0.63518E+15   -0.63518E+15   -0.63518E+15   -0.63518E+15
  241    -0.10557E+16   -0.10557E+16   -0.10557E+16   -0.10557E+16   -0.10557E+16
  242    -0.79886E+15   -0.79886E+15   -0.79886E+15   -0.79886E+15   -0.79886E+15
  243    -0.10217E+16   -0.10217E+16   -0.10217E+16   -0.10217E+16   -0.10217E+16
  244    -0.13244E+16   -0.13244E+16   -0.13244E+16   -0.13244E+16   -0.13244E+16
  245    -0.12832E+16   -0.12832E+16   -0.12832E+16   -0.12832E+16   -0.12832E+16
  246    -0.16820E+16   -0.16820E+16   -0.16820E+16   -0.16820E+16   -0.16820E+16
  247    -0.19762E+16   -0.19762E+16   -0.19762E+16   -0.19762E+16   -0.19762E+16
  248    -0.17006E+16   -0.17006E+16   -0.17006E+16   -0.17006E+16   -0.17006E+16
  249    -0.14327E+16   -0.14327E+16   -0.14327E+16   -0.14327E+16   -0.14327E+16
  250    -0.76497E+15   -0.76497E+15   -0.76497E+15   -0.76497E+15   -0.76497E+15
  251    -0.11719E+16   -0.11719E+16   -0.11719E+16   -0.11719E+16   -0.11719E+16
  252    -0.15128E+16   -0.15128E+16   -0.15128E+16   -0.15128E+16   -0.15128E+16
  253    -0.13391E+16   -0.13391E+16   -0.13391E+16   -0.13391E+16   -0.13391E+16
  254    -0.13557E+16   -0.13557E+16   -0.13557E+16   -0.13557E+16   -0.13557E+16
  255    -0.12970E+16   -0.12970E+16   -0.12970E+16   -0.12970E+16   -0.12970E+16
  256    -0.14081E+16   -0.14081E+16   -0.14081E+16   -0.14081E+16   -0.14081E+16
  257    -0.16226E+16   -0.16226E+16   -0.16226E+16   -0.16226E+16   -0.16226E+16
  258    -0.18382E+16   -0.18382E+16   -0.18382E+16   -0.18382E+16   -0.18382E+16
  259    -0.15611E+16   -0.15611E+16   -0.15611E+16   -0.15611E+16   -0.15611E+16
  260    -0.18305E+16   -0.18305E+16   -0.18305E+16   -0.18305E+16   -0.18305E+16
  261    -0.99524E+15   -0.99524E+15   -0.99524E+15   -0.99524E+15   -0.99524E+15
  262    -0.11949E+16   -0.11949E+16   -0.11949E+16   -0.11949E+16   -0.11949E+16
  263    -0.97818E+15   -0.97818E+15   -0.97818E+15   -0.97818E+15   -0.97818E+15
  264    -0.12424E+16   -0.12424E+16   -0.12424E+16   -0.12424E+16   -0.12424E+16
  265    -0.87426E+15   -0.87426E+15   -0.87426E+15   -0.87426E+15   -0.87426E+15
  266    -0.12707E+16   -0.12707E+16   -0.12707E+16   -0.12707E+16   -0.12707E+16
  267    -0.17045E+16   -0.17045E+16   -0.17045E+16   -0.17045E+16   -0.17045E+16
  268    -0.67233E+15   -0.67233E+15   -0.67233E+15   -0.67233E+15   -0.67233E+15
  269    -0.19690E+16   -0.19690E+16   -0.19690E+16   -0.19690E+16   -0.19690E+16
  270    -0.21817E+16   -0.21817E+16   -0.21817E+16   -0.21817E+16   -0.21817E+16
  271    -0.16511E+16   -0.16511E+16   -0.16511E+16   -0.16511E+16   -0.16511E+16
  272    -0.13774E+16   -0.13774E+16   -0.13774E+16   -0.13774E+16   -0.13774E+16
  273    -0.15814E+16   -0.15814E+16   -0.15814E+16   -0.15814E+16   -0.15814E+16
  274    -0.12744E+16   -0.12744E+16   -0.12744E+16   -0.12744E+16   -0.12744E+16
  275    -0.76143E+15   -0.76143E+15   -0.76143E+15   -0.76143E+15   -0.76143E+15
  276    -0.54045E+15   -0.54045E+15   -0.54045E+15   -0.54045E+15   -0.54045E+15
  277    -0.87625E+15   -0.87625E+15   -0.87625E+15   -0.87625E+15   -0.87625E+15
  278    -0.91706E+15   -0.91706E+15   -0.91706E+15   -0.91706E+15   -0.91706E+15
  279    -0.87562E+15   -0.87562E+15   -0.87562E+15   -0.87562E+15   -0.87562E+15
  280    -0.86272E+15   -0.86272E+15   -0.86272E+15   -0.86272E+15   -0.86272E+15
  281    -0.94157E+15   -0.94157E+15   -0.94157E+15   -0.94157E+15   -0.94157E+15
  282    -0.12342E+16   -0.12342E+16   -0.12342E+16   -0.12342E+16   -0.12342E+16
  283    -0.15371E+16   -0.15371E+16   -0.15371E+16   -0.15371E+16   -0.15371E+16
  284    -0.15926E+16   -0.15926E+16   -0.15926E+16   -0.15926E+16   -0.15926E+16
  285    -0.12359E+16   -0.12359E+16   -0.12359E+16   -0.12359E+16   -0.12359E+16
  286    -0.45764E+15   -0.45764E+15   -0.45764E+15   -0.45764E+15   -0.45764E+15
  287    -0.78210E+15   -0.78210E+15   -0.78210E+15   -0.78210E+15   -0.78210E+15
  288    -0.10948E+16   -0.10948E+16   -0.10948E+16   -0.10948E+16   -0.10948E+16
  289    -0.13180E+16   -0.13180E+16   -0.13180E+16   -0.13180E+16   -0.13180E+16
  290    -0.15944E+16   -0.15944E+16   -0.15944E+16   -0.15944E+16   -0.15944E+16
  291    -0.99848E+15   -0.99848E+15   -0.99848E+15   -0.99848E+15   -0.99848E+15
  292    -0.16267E+16   -0.16267E+16   -0.16267E+16   -0.16267E+16   -0.16267E+16
  293    -0.22237E+16   -0.22237E+16   -0.22237E+16   -0.22237E+16   -0.22237E+16
  294    -0.20563E+16   -0.20563E+16   -0.20563E+16   -0.20563E+16   -0.20563E+16
  295    -0.17983E+16   -0.17983E+16   -0.17983E+16   -0.17983E+16   -0.17983E+16
  296    -0.20182E+16   -0.20182E+16   -0.20182E+16   -0.20182E+16   -0.20182E+16
  297    -0.12694E+16   -0.12694E+16   -0.12694E+16   -0.12694E+16   -0.12694E+16
  298    -0.11405E+16   -0.11405E+16   -0.11405E+16   -0.11405E+16   -0.11405E+16
  299    -0.93676E+15   -0.93676E+15   -0.93676E+15   -0.93676E+15   -0.93676E+15
  300    -0.14302E+16   -0.14302E+16   -0.14302E+16   -0.14302E+16   -0.14302E+16
  301    -0.11226E+16   -0.11226E+16   -0.11226E+16   -0.11226E+16   -0.11226E+16
  302    -0.14200E+16   -0.14200E+16   -0.14200E+16   -0.14200E+16   -0.14200E+16
  303    -0.16073E+16   -0.16073E+16   -0.16073E+16   -0.16073E+16   -0.16073E+16
  304    -0.20495E+16   -0.20495E+16   -0.20495E+16   -0.20495E+16   -0.20495E+16
  305    -0.18780E+16   -0.18780E+16   -0.18780E+16   -0.18780E+16   -0.18780E+16
  306    -0.18575E+16   -0.18575E+16   -0.18575E+16   -0.18575E+16   -0.18575E+16
  307    -0.17220E+16   -0.17220E+16   -0.17220E+16   -0.17220E+16   -0.17220E+16
  308    -0.22198E+16   -0.22198E+16   -0.22198E+16   -0.22198E+16   -0.22198E+16
  309    -0.14065E+16   -0.14065E+16   -0.14065E+16   -0.14065E+16   -0.14065E+16
  310    -0.90594E+15   -0.90594E+15   -0.90594E+15   -0.90594E+15   -0.90594E+15
  311    -0.81434E+15   -0.81434E+15   -0.81434E+15   -0.81434E+15   -0.81434E+15
  312    -0.12620E+16   -0.12620E+16   -0.12620E+16   -0.12620E+16   -0.12620E+16
  313    -0.11042E+16   -0.11042E+16   -0.11042E+16   -0.11042E+16   -0.11042E+16
  314    -0.14392E+16   -0.14392E+16   -0.14392E+16   -0.14392E+16   -0.14392E+16
  315    -0.17939E+16   -0.17939E+16   -0.17939E+16   -0.17939E+16   -0.17939E+16
  316    -0.14658E+16   -0.14658E+16   -0.14658E+16   -0.14658E+16   -0.14658E+16
  317    -0.17298E+16   -0.17298E+16   -0.17298E+16   -0.17298E+16   -0.17298E+16
  318    -0.17667E+16   -0.17667E+16   -0.17667E+16   -0.17667E+16   -0.17667E+16
  319    -0.16482E+16   -0.16482E+16   -0.16482E+16   -0.16482E+16   -0.16482E+16
  320    -0.17999E+16   -0.17999E+16   -0.17999E+16   -0.17999E+16   -0.17999E+16
  321    -0.11547E+16   -0.11547E+16   -0.11547E+16   -0.11547E+16   -0.11547E+16
  322    -0.77038E+15   -0.77038E+15   -0.77038E+15   -0.77038E+15   -0.77038E+15
  323    -0.11938E+16   -0.11938E+16   -0.11938E+16   -0.11938E+16   -0.11938E+16
  324    -0.15834E+16   -0.15834E+16   -0.15834E+16   -0.15834E+16   -0.15834E+16
  325    -0.93094E+15   -0.93094E+15   -0.93094E+15   -0.93094E+15   -0.93094E+15
  326    -0.14905E+16   -0.14905E+16   -0.14905E+16   -0.14905E+16   -0.14905E+16
  327    -0.13208E+16   -0.13208E+16   -0.13208E+16   -0.13208E+16   -0.13208E+16
  328    -0.72649E+15   -0.72649E+15   -0.72649E+15   -0.72649E+15   -0.72649E+15
  329    -0.17064E+16   -0.17064E+16   -0.17064E+16   -0.17064E+16   -0.17064E+16
  330    -0.15370E+16   -0.15370E+16   -0.15370E+16   -0.15370E+16   -0.15370E+16
  331    -0.17044E+16   -0.17044E+16   -0.17044E+16   -0.17044E+16   -0.17044E+16
  332    -0.17672E+16   -0.17672E+16   -0.17672E+16   -0.17672E+16   -0.17672E+16
  333    -0.12120E+16   -0.12120E+16   -0.12120E+16   -0.12120E+16   -0.12120E+16
  334    -0.11242E+16   -0.11242E+16   -0.11242E+16   -0.11242E+16   -0.11242E+16
  335    -0.79458E+15   -0.79458E+15   -0.79458E+15   -0.79458E+15   -0.79458E+15
  336    -0.10397E+16   -0.10397E+16   -0.10397E+16   -0.10397E+16   -0.10397E+16
  337    -0.69345E+15   -0.69345E+15   -0.69345E+15   -0.69345E+15   -0.69345E+15
  338    -0.11759E+16   -0.11759E+16   -0.11759E+16   -0.11759E+16   -0.11759E+16
  339    -0.14841E+16   -0.14841E+16   -0.14841E+16   -0.14841E+16   -0.14841E+16
  340    -0.80071E+15   -0.80071E+15   -0.80071E+15   -0.80071E+15   -0.80071E+15
  341    -0.19842E+16   -0.19842E+16   -0.19842E+16   -0.19842E+16   -0.19842E+16
  342    -0.20710E+16   -0.20710E+16   -0.20710E+16   -0.20710E+16   -0.20710E+16
  343    -0.12837E+16   -0.12837E+16   -0.12837E+16   -0.12837E+16   -0.12837E+16
  344    -0.17814E+16   -0.17814E+16   -0.17814E+16   -0.17814E+16   -0.17814E+16
  345    -0.11038E+16   -0.11038E+16   -0.11038E+16   -0.11038E+16   -0.11038E+16
  346    -0.95969E+15   -0.95969E+15   -0.95969E+15   -0.95969E+15   -0.95969E+15
  347    -0.11063E+16   -0.11063E+16   -0.11063E+16   -0.11063E+16   -0.11063E+16
  348    -0.14771E+16   -0.14771E+16   -0.14771E+16   -0.14771E+16   -0.14771E+16
  349    -0.11339E+16   -0.11339E+16   -0.11339E+16   -0.11339E+16   -0.11339E+16
  350    -0.72872E+15   -0.72872E+15   -0.72872E+15   -0.72872E+15   -0.72872E+15
  351    -0.14483E+16   -0.14483E+16   -0.14483E+16   -0.14483E+16   -0.14483E+16
  352    -0.80316E+15   -0.80316E+15   -0.80316E+15   -0.80316E+15   -0.80316E+15
  353    -0.17077E+16   -0.17077E+16   -0.17077E+16   -0.17077E+16   -0.17077E+16
  354    -0.13607E+16   -0.13607E+16   -0.13607E+16   -0.13607E+16   -0.13607E+16
  355    -0.17444E+16   -0.17444E+16   -0.17444E+16   -0.17444E+16   -0.17444E+16
  356    -0.16542E+16   -0.16542E+16   -0.16542E+16   -0.16542E+16   -0.16542E+16
  357    -0.13572E+16   -0.13572E+16   -0.13572E+16   -0.13572E+16   -0.13572E+16
  358    -0.86603E+15   -0.86603E+15   -0.86603E+15   -0.86603E+15   -0.86603E+15
  359    -0.10417E+16   -0.10417E+16   -0.10417E+16   -0.10417E+16   -0.10417E+16
  360    -0.90462E+15   -0.90462E+15   -0.90462E+15   -0.90462E+15   -0.90462E+15
  361    -0.14474E+16   -0.14474E+16   -0.14474E+16   -0.14474E+16   -0.14474E+16
  362    -0.14364E+16   -0.14364E+16   -0.14364E+16   -0.14364E+16   -0.14364E+16
  363    -0.88213E+15   -0.88213E+15   -0.88213E+15   -0.88213E+15   -0.88213E+15
  364    -0.91219E+15   -0.91219E+15   -0.91219E+15   -0.91219E+15   -0.91219E+15
  365    -0.11054E+16   -0.11054E+16   -0.11054E+16   -0.11054E+16   -0.11054E+16
  366    -0.19437E+16   -0.19437E+16   -0.19437E+16   -0.19437E+16   -0.19437E+16
  367    -0.18218E+16   -0.18218E+16   -0.18218E+16   -0.18218E+16   -0.18218E+16
  368    -0.14164E+16   -0.14164E+16   -0.14164E+16   -0.14164E+16   -0.14164E+16
  369    -0.11492E+16   -0.11492E+16   -0.11492E+16   -0.11492E+16   -0.11492E+16
  370    -0.87265E+15   -0.87265E+15   -0.87265E+15   -0.87265E+15   -0.87265E+15
  371    -0.10500E+16   -0.10500E+16   -0.10500E+16   -0.10500E+16   -0.10500E+16
  372    -0.11153E+16   -0.11153E+16   -0.11153E+16   -0.11153E+16   -0.11153E+16
  373    -0.19082E+16   -0.19082E+16   -0.19082E+16   -0.19082E+16   -0.19082E+16
  374    -0.12239E+16   -0.12239E+16   -0.12239E+16   -0.12239E+16   -0.12239E+16
  375    -0.12709E+16   -0.12709E+16   -0.12709E+16   -0.12709E+16   -0.12709E+16
  376    -0.14412E+16   -0.14412E+16   -0.14412E+16   -0.14412E+16   -0.14412E+16
  377    -0.21672E+16   -0.21672E+16   -0.21672E+16   -0.21672E+16   -0.21672E+16
  378    -0.15080E+16   -0.15080E+16   -0.15080E+16   -0.15080E+16   -0.15080E+16
  379    -0.22936E+16   -0.22936E+16   -0.22936E+16   -0.22936E+16   -0.22936E+16
  380    -0.15865E+16   -0.15865E+16   -0.15865E+16   -0.15865E+16   -0.15865E+16
  381    -0.17435E+16   -0.17435E+16   -0.17435E+16   -0.17435E+16   -0.17435E+16
  382    -0.13049E+16   -0.13049E+16   -0.13049E+16   -0.13049E+16   -0.13049E+16
  383    -0.13622E+16   -0.13622E+16   -0.13622E+16   -0.13622E+16   -0.13622E+16
  384    -0.75578E+15   -0.75578E+15   -0.75578E+15   -0.75578E+15   -0.75578E+15
  385    -0.11978E+16   -0.11978E+16   -0.11978E+16   -0.11978E+16   -0.11978E+16
  386    -0.10158E+16   -0.10158E+16   -0.10158E+16   -0.10158E+16   -0.10158E+16
  387    -0.85351E+15   -0.85351E+15   -0.85351E+15   -0.85351E+15   -0.85351E+15
  388    -0.14895E+16   -0.14895E+16   -0.14895E+16   -0.14895E+16   -0.14895E+16
  389    -0.19457E+16   -0.19457E+16   -0.19457E+16   -0.19457E+16   -0.19457E+16
  390    -0.17001E+16   -0.17001E+16   -0.17001E+16   -0.17001E+16   -0.17001E+16
  391    -0.19937E+16   -0.19937E+16   -0.19937E+16   -0.19937E+16   -0.19937E+16
  392    -0.20326E+16   -0.20326E+16   -0.20326E+16   -0.20326E+16   -0.20326E+16
  393    -0.13699E+16   -0.13699E+16   -0.13699E+16   -0.13699E+16   -0.13699E+16
  394    -0.95891E+15   -0.95891E+15   -0.95891E+15   -0.95891E+15   -0.95891E+15
  395    -0.91759E+15   -0.91759E+15   -0.91759E+15   -0.91759E+15   -0.91759E+15
  396    -0.14037E+16   -0.14037E+16   -0.14037E+16   -0.14037E+16   -0.14037E+16
  397    -0.70136E+15   -0.70136E+15   -0.70136E+15   -0.70136E+15   -0.70136E+15
  398    -0.13528E+16   -0.13528E+16   -0.13528E+16   -0.13528E+16   -0.13528E+16
  399    -0.13920E+16   -0.13920E+16   -0.13920E+16   -0.13920E+16   -0.13920E+16
  400    -0.21062E+16   -0.21062E+16   -0.21062E+16   -0.21062E+16   -0.21062E+16
  401    -0.24169E+16   -0.24169E+16   -0.24169E+16   -0.24169E+16   -0.24169E+16
  402    -0.18242E+16   -0.18242E+16   -0.18242E+16   -0.18242E+16   -0.18242E+16
  403    -0.20440E+16   -0.20440E+16   -0.20440E+16   -0.20440E+16   -0.20440E+16
  404    -0.17220E+16   -0.17220E+16   -0.17220E+16   -0.17220E+16   -0.17220E+16
  405    -0.14095E+16   -0.14095E+16   -0.14095E+16   -0.14095E+16   -0.14095E+16
  406    -0.83881E+15   -0.83881E+15   -0.83881E+15   -0.83881E+15   -0.83881E+15
  407    -0.11488E+16   -0.11488E+16   -0.11488E+16   -0.11488E+16   -0.11488E+16
  408    -0.16079E+16   -0.16079E+16   -0.16079E+16   -0.16079E+16   -0.16079E+16
  409    -0.12229E+16   -0.12229E+16   -0.12229E+16   -0.12229E+16   -0.12229E+16
  410    -0.13894E+16   -0.13894E+16   -0.13894E+16   -0.13894E+16   -0.13894E+16
  411    -0.13629E+16   -0.13629E+16   -0.13629E+16   -0.13629E+16   -0.13629E+16
  412    -0.14482E+16   -0.14482E+16   -0.14482E+16   -0.14482E+16   -0.14482E+16
  413    -0.17159E+16   -0.17159E+16   -0.17159E+16   -0.17159E+16   -0.17159E+16
  414    -0.20922E+16   -0.20922E+16   -0.20922E+16   -0.20922E+16   -0.20922E+16
  415    -0.17749E+16   -0.17749E+16   -0.17749E+16   -0.17749E+16   -0.17749E+16
  416    -0.17556E+16   -0.17556E+16   -0.17556E+16   -0.17556E+16   -0.17556E+16
  417    -0.13874E+16   -0.13874E+16   -0.13874E+16   -0.13874E+16   -0.13874E+16
  418    -0.91266E+15   -0.91266E+15   -0.91266E+15   -0.91266E+15   -0.91266E+15
  419    -0.11056E+16   -0.11056E+16   -0.11056E+16   -0.11056E+16   -0.11056E+16
  420    -0.68022E+15   -0.68022E+15   -0.68022E+15   -0.68022E+15   -0.68022E+15
  421    -0.13068E+16   -0.13068E+16   -0.13068E+16   -0.13068E+16   -0.13068E+16
  422    -0.12671E+16   -0.12671E+16   -0.12671E+16   -0.12671E+16   -0.12671E+16
  423    -0.93451E+15   -0.93451E+15   -0.93451E+15   -0.93451E+15   -0.93451E+15
  424    -0.11905E+16   -0.11905E+16   -0.11905E+16   -0.11905E+16   -0.11905E+16
  425    -0.20017E+16   -0.20017E+16   -0.20017E+16   -0.20017E+16   -0.20017E+16
  426    -0.17907E+16   -0.17907E+16   -0.17907E+16   -0.17907E+16   -0.17907E+16
  427    -0.17273E+16   -0.17273E+16   -0.17273E+16   -0.17273E+16   -0.17273E+16
  428    -0.17814E+16   -0.17814E+16   -0.17814E+16   -0.17814E+16   -0.17814E+16
  429    -0.10665E+16   -0.10665E+16   -0.10665E+16   -0.10665E+16   -0.10665E+16
  430    -0.12549E+16   -0.12549E+16   -0.12549E+16   -0.12549E+16   -0.12549E+16
  431    -0.76106E+15   -0.76106E+15   -0.76106E+15   -0.76106E+15   -0.76106E+15
  432    -0.93144E+15   -0.93144E+15   -0.93144E+15   -0.93144E+15   -0.93144E+15
  433    -0.14494E+16   -0.14494E+16   -0.14494E+16   -0.14494E+16   -0.14494E+16
  434    -0.16453E+16   -0.16453E+16   -0.16453E+16   -0.16453E+16   -0.16453E+16
  435    -0.16235E+16   -0.16235E+16   -0.16235E+16   -0.16235E+16   -0.16235E+16
  436    -0.17479E+16   -0.17479E+16   -0.17479E+16   -0.17479E+16   -0.17479E+16
  437    -0.20042E+16   -0.20042E+16   -0.20042E+16   -0.20042E+16   -0.20042E+16
  438    -0.18216E+16   -0.18216E+16   -0.18216E+16   -0.18216E+16   -0.18216E+16
  439    -0.22413E+16   -0.22413E+16   -0.22413E+16   -0.22413E+16   -0.22413E+16
  440    -0.20878E+16   -0.20878E+16   -0.20878E+16   -0.20878E+16   -0.20878E+16
  441    -0.14673E+16   -0.14673E+16   -0.14673E+16   -0.14673E+16   -0.14673E+16
  442    -0.13073E+16   -0.13073E+16   -0.13073E+16   -0.13073E+16   -0.13073E+16
  443    -0.67560E+15   -0.67560E+15   -0.67560E+15   -0.67560E+15   -0.67560E+15
  444    -0.58157E+15   -0.58157E+15   -0.58157E+15   -0.58157E+15   -0.58157E+15
  445    -0.18994E+16   -0.18994E+16   -0.18994E+16   -0.18994E+16   -0.18994E+16
  446    -0.11162E+16   -0.11162E+16   -0.11162E+16   -0.11162E+16   -0.11162E+16
  447    -0.17170E+16   -0.17170E+16   -0.17170E+16   -0.17170E+16   -0.17170E+16
  448    -0.17965E+16   -0.17965E+16   -0.17965E+16   -0.17965E+16   -0.17965E+16
  449    -0.15431E+16   -0.15431E+16   -0.15431E+16   -0.15431E+16   -0.15431E+16
  450    -0.22311E+16   -0.22311E+16   -0.22311E+16   -0.22311E+16   -0.22311E+16
  451    -0.20304E+16   -0.20304E+16   -0.20304E+16   -0.20304E+16   -0.20304E+16
  452    -0.16478E+16   -0.16478E+16   -0.16478E+16   -0.16478E+16   -0.16478E+16
  453    -0.12742E+16   -0.12742E+16   -0.12742E+16   -0.12742E+16   -0.12742E+16
  454    -0.90115E+15   -0.90115E+15   -0.90115E+15   -0.90115E+15   -0.90115E+15
  455    -0.11541E+16   -0.11541E+16   -0.11541E+16   -0.11541E+16   -0.11541E+16
  456    -0.77627E+15   -0.77627E+15   -0.77627E+15   -0.77627E+15   -0.77627E+15
  457    -0.12553E+16   -0.12553E+16   -0.12553E+16   -0.12553E+16   -0.12553E+16
  458    -0.16027E+16   -0.16027E+16   -0.16027E+16   -0.16027E+16   -0.16027E+16
  459    -0.11014E+16   -0.11014E+16   -0.11014E+16   -0.11014E+16   -0.11014E+16
  460    -0.88062E+15   -0.88062E+15   -0.88062E+15   -0.88062E+15   -0.88062E+15
  461    -0.16088E+16   -0.16088E+16   -0.16088E+16   -0.16088E+16   -0.16088E+16
  462    -0.23162E+16   -0.23162E+16   -0.23162E+16   -0.23162E+16   -0.23162E+16
  463    -0.19305E+16   -0.19305E+16   -0.19305E+16   -0.19305E+16   -0.19305E+16
  464    -0.18109E+16   -0.18109E+16   -0.18109E+16   -0.18109E+16   -0.18109E+16
  465    -0.15698E+16   -0.15698E+16   -0.15698E+16   -0.15698E+16   -0.15698E+16
  466    -0.13430E+16   -0.13430E+16   -0.13430E+16   -0.13430E+16   -0.13430E+16
  467    -0.88032E+15   -0.88032E+15   -0.88032E+15   -0.88032E+15   -0.88032E+15
  468    -0.12301E+16   -0.12301E+16   -0.12301E+16   -0.12301E+16   -0.12301E+16
  469    -0.11845E+16   -0.11845E+16   -0.11845E+16   -0.11845E+16   -0.11845E+16
  470    -0.17648E+16   -0.17648E+16   -0.17648E+16   -0.17648E+16   -0.17648E+16
  471    -0.94790E+15   -0.94790E+15   -0.94790E+15   -0.94790E+15   -0.94790E+15
  472    -0.86355E+15   -0.86355E+15   -0.86355E+15   -0.86355E+15   -0.86355E+15
  473    -0.14991E+16   -0.14991E+16   -0.14991E+16   -0.14991E+16   -0.14991E+16
  474    -0.17421E+16   -0.17421E+16   -0.17421E+16   -0.17421E+16   -0.17421E+16
  475    -0.18564E+16   -0.18564E+16   -0.18564E+16   -0.18564E+16   -0.18564E+16
  476    -0.18179E+16   -0.18179E+16   -0.18179E+16   -0.18179E+16   -0.18179E+16
  477    -0.11583E+16   -0.11583E+16   -0.11583E+16   -0.11583E+16   -0.11583E+16
  478    -0.76515E+15   -0.76515E+15   -0.76515E+15   -0.76515E+15   -0.76515E+15
  479    -0.34512E+15   -0.34512E+15   -0.34512E+15   -0.34512E+15   -0.34512E+15
  480    -0.63956E+15   -0.63956E+15   -0.63956E+15   -0.63956E+15   -0.63956E+15
  481    -0.13894E+16   -0.13894E+16   -0.13894E+16   -0.13894E+16   -0.13894E+16
  482    -0.12487E+16   -0.12487E+16   -0.12487E+16   -0.12487E+16   -0.12487E+16
  483    -0.11028E+16   -0.11028E+16   -0.11028E+16   -0.11028E+16   -0.11028E+16
  484    -0.88681E+15   -0.88681E+15   -0.88681E+15   -0.88681E+15   -0.88681E+15
  485    -0.15289E+16   -0.15289E+16   -0.15289E+16   -0.15289E+16   -0.15289E+16
  486    -0.15067E+16   -0.15067E+16   -0.15067E+16   -0.15067E+16   -0.15067E+16
  487    -0.16887E+16   -0.16887E+16   -0.16887E+16   -0.16887E+16   -0.16887E+16
  488    -0.14060E+16   -0.14060E+16   -0.14060E+16   -0.14060E+16   -0.14060E+16
  489    -0.12960E+16   -0.12960E+16   -0.12960E+16   -0.12960E+16   -0.12960E+16
  490    -0.70953E+15   -0.70953E+15   -0.70953E+15   -0.70953E+15   -0.70953E+15
  491    -0.39536E+15   -0.39536E+15   -0.39536E+15   -0.39536E+15   -0.39536E+15
  492    -0.81117E+15   -0.81117E+15   -0.81117E+15   -0.81117E+15   -0.81117E+15
  493    -0.98404E+15   -0.98404E+15   -0.98404E+15   -0.98404E+15   -0.98404E+15
  494    -0.54916E+15   -0.54916E+15   -0.54916E+15   -0.54916E+15   -0.54916E+15
  495    -0.97105E+15   -0.97105E+15   -0.97105E+15   -0.97105E+15   -0.97105E+15
  496    -0.52084E+15   -0.52084E+15   -0.52084E+15   -0.52084E+15   -0.52084E+15
  497    -0.54595E+15   -0.54595E+15   -0.54595E+15   -0.54595E+15   -0.54595E+15
  498    -0.14629E+16   -0.14629E+16   -0.14629E+16   -0.14629E+16   -0.14629E+16
  499    -0.14603E+16   -0.14603E+16   -0.14603E+16   -0.14603E+16   -0.14603E+16
  500    -0.11087E+16   -0.11087E+16   -0.11087E+16   -0.11087E+16   -0.11087E+16
  501    -0.99616E+15   -0.99616E+15   -0.99616E+15   -0.99616E+15   -0.99616E+15
  502    -0.10526E+16   -0.10526E+16   -0.10526E+16   -0.10526E+16   -0.10526E+16
  503    -0.58818E+15   -0.58818E+15   -0.58818E+15   -0.58818E+15   -0.58818E+15
  504    -0.49249E+15   -0.49249E+15   -0.49249E+15   -0.49249E+15   -0.49249E+15
  505    -0.12805E+16   -0.12805E+16   -0.12805E+16   -0.12805E+16   -0.12805E+16
  506    -0.14085E+16   -0.14085E+16   -0.14085E+16   -0.14085E+16   -0.14085E+16
  507    -0.14495E+16   -0.14495E+16   -0.14495E+16   -0.14495E+16   -0.14495E+16
  508    -0.17054E+16   -0.17054E+16   -0.17054E+16   -0.17054E+16   -0.17054E+16
  509    -0.19304E+16   -0.19304E+16   -0.19304E+16   -0.19304E+16   -0.19304E+16
  510    -0.21057E+16   -0.21057E+16   -0.21057E+16   -0.21057E+16   -0.21057E+16
  511    -0.20688E+16   -0.20688E+16   -0.20688E+16   -0.20688E+16   -0.20688E+16
  512    -0.13128E+16   -0.13128E+16   -0.13128E+16   -0.13128E+16   -0.13128E+16
  513    -0.13700E+16   -0.13700E+16   -0.13700E+16   -0.13700E+16   -0.13700E+16
  514     0.99692E+37    0.99692E+37    0.99692E+37    0.99692E+37    0.99692E+37
  515     0.99692E+37    0.99692E+37    0.99692E+37    0.99692E+37    0.99692E+37
