# Supplementary material for: Unprecedented 2015/2016 Indo‐Pacific Heat Transfer Speeds Up Tropical Pacific Heat Recharge
Source: Geophys Res Lett. 2018 Apr 6;45(7):3274–84. doi: 10.1002/2018GL077106 (PMC5993239; doi:10.1002/2018GL077106)
Supplement: Supplementary file 10 — Data Set S9 [file GRL-45-3274-s010.txt]

 ORAS5 ITF full-depth volume transport in Sv (5 members beginning in 1975/01)
    0    -0.19293E+02   -0.19293E+02   -0.19293E+02   -0.19293E+02   -0.19293E+02
    1    -0.18882E+02   -0.18882E+02   -0.18882E+02   -0.18882E+02   -0.18882E+02
    2    -0.21255E+02   -0.21255E+02   -0.21255E+02   -0.21255E+02   -0.21255E+02
    3    -0.22055E+02   -0.22055E+02   -0.22055E+02   -0.22055E+02   -0.22055E+02
    4    -0.24910E+02   -0.24910E+02   -0.24910E+02   -0.24910E+02   -0.24910E+02
    5    -0.22347E+02   -0.22347E+02   -0.22347E+02   -0.22347E+02   -0.22347E+02
    6    -0.25552E+02   -0.25552E+02   -0.25552E+02   -0.25552E+02   -0.25552E+02
    7    -0.25008E+02   -0.25008E+02   -0.25008E+02   -0.25008E+02   -0.25008E+02
    8    -0.25905E+02   -0.25905E+02   -0.25905E+02   -0.25905E+02   -0.25905E+02
    9    -0.22679E+02   -0.22679E+02   -0.22679E+02   -0.22679E+02   -0.22679E+02
   10    -0.21696E+02   -0.21696E+02   -0.21696E+02   -0.21696E+02   -0.21696E+02
   11    -0.20294E+02   -0.20294E+02   -0.20294E+02   -0.20294E+02   -0.20294E+02
   12    -0.18937E+02   -0.18937E+02   -0.18937E+02   -0.18937E+02   -0.18937E+02
   13    -0.16535E+02   -0.16535E+02   -0.16535E+02   -0.16535E+02   -0.16535E+02
   14    -0.15105E+02   -0.15105E+02   -0.15105E+02   -0.15105E+02   -0.15105E+02
   15    -0.17645E+02   -0.17645E+02   -0.17645E+02   -0.17645E+02   -0.17645E+02
   16    -0.15797E+02   -0.15797E+02   -0.15797E+02   -0.15797E+02   -0.15797E+02
   17    -0.22473E+02   -0.22473E+02   -0.22473E+02   -0.22473E+02   -0.22473E+02
   18    -0.23851E+02   -0.23851E+02   -0.23851E+02   -0.23851E+02   -0.23851E+02
   19    -0.21274E+02   -0.21274E+02   -0.21274E+02   -0.21274E+02   -0.21274E+02
   20    -0.16409E+02   -0.16409E+02   -0.16409E+02   -0.16409E+02   -0.16409E+02
   21    -0.15599E+02   -0.15599E+02   -0.15599E+02   -0.15599E+02   -0.15599E+02
   22    -0.17548E+02   -0.17548E+02   -0.17548E+02   -0.17548E+02   -0.17548E+02
   23    -0.16974E+02   -0.16974E+02   -0.16974E+02   -0.16974E+02   -0.16974E+02
   24    -0.18257E+02   -0.18257E+02   -0.18257E+02   -0.18257E+02   -0.18257E+02
   25    -0.20000E+02   -0.20000E+02   -0.20000E+02   -0.20000E+02   -0.20000E+02
   26    -0.19340E+02   -0.19340E+02   -0.19340E+02   -0.19340E+02   -0.19340E+02
   27    -0.21592E+02   -0.21592E+02   -0.21592E+02   -0.21592E+02   -0.21592E+02
   28    -0.15278E+02   -0.15278E+02   -0.15278E+02   -0.15278E+02   -0.15278E+02
   29    -0.21383E+02   -0.21383E+02   -0.21383E+02   -0.21383E+02   -0.21383E+02
   30    -0.22039E+02   -0.22039E+02   -0.22039E+02   -0.22039E+02   -0.22039E+02
   31    -0.22827E+02   -0.22827E+02   -0.22827E+02   -0.22827E+02   -0.22827E+02
   32    -0.18076E+02   -0.18076E+02   -0.18076E+02   -0.18076E+02   -0.18076E+02
   33    -0.22105E+02   -0.22105E+02   -0.22105E+02   -0.22105E+02   -0.22105E+02
   34    -0.17189E+02   -0.17189E+02   -0.17189E+02   -0.17189E+02   -0.17189E+02
   35    -0.16017E+02   -0.16017E+02   -0.16017E+02   -0.16017E+02   -0.16017E+02
   36    -0.16965E+02   -0.16965E+02   -0.16965E+02   -0.16965E+02   -0.16965E+02
   37    -0.15694E+02   -0.15694E+02   -0.15694E+02   -0.15694E+02   -0.15694E+02
   38    -0.23547E+02   -0.23547E+02   -0.23547E+02   -0.23547E+02   -0.23547E+02
   39    -0.22655E+02   -0.22655E+02   -0.22655E+02   -0.22655E+02   -0.22655E+02
   40    -0.19615E+02   -0.19615E+02   -0.19615E+02   -0.19615E+02   -0.19615E+02
   41    -0.24275E+02   -0.24275E+02   -0.24275E+02   -0.24275E+02   -0.24275E+02
   42    -0.21692E+02   -0.21692E+02   -0.21692E+02   -0.21692E+02   -0.21692E+02
   43    -0.20059E+02   -0.20059E+02   -0.20059E+02   -0.20059E+02   -0.20059E+02
   44    -0.20063E+02   -0.20063E+02   -0.20063E+02   -0.20063E+02   -0.20063E+02
   45    -0.20585E+02   -0.20585E+02   -0.20585E+02   -0.20585E+02   -0.20585E+02
   46    -0.17962E+02   -0.17962E+02   -0.17962E+02   -0.17962E+02   -0.17962E+02
   47    -0.16953E+02   -0.16953E+02   -0.16953E+02   -0.16953E+02   -0.16953E+02
   48    -0.13177E+02   -0.13177E+02   -0.13177E+02   -0.13177E+02   -0.13177E+02
   49    -0.16689E+02   -0.16689E+02   -0.16689E+02   -0.16689E+02   -0.16689E+02
   50    -0.20123E+02   -0.20123E+02   -0.20123E+02   -0.20123E+02   -0.20123E+02
   51    -0.20484E+02   -0.20484E+02   -0.20484E+02   -0.20484E+02   -0.20484E+02
   52    -0.22520E+02   -0.22520E+02   -0.22520E+02   -0.22520E+02   -0.22520E+02
   53    -0.25450E+02   -0.25450E+02   -0.25450E+02   -0.25450E+02   -0.25450E+02
   54    -0.22651E+02   -0.22651E+02   -0.22651E+02   -0.22651E+02   -0.22651E+02
   55    -0.21290E+02   -0.21290E+02   -0.21290E+02   -0.21290E+02   -0.21290E+02
   56    -0.18777E+02   -0.18777E+02   -0.18777E+02   -0.18777E+02   -0.18777E+02
   57    -0.16874E+02   -0.16874E+02   -0.16874E+02   -0.16874E+02   -0.16874E+02
   58    -0.18697E+02   -0.18697E+02   -0.18697E+02   -0.18697E+02   -0.18697E+02
   59    -0.16737E+02   -0.16737E+02   -0.16737E+02   -0.16737E+02   -0.16737E+02
   60    -0.15638E+02   -0.15638E+02   -0.15638E+02   -0.15638E+02   -0.15638E+02
   61    -0.18916E+02   -0.18916E+02   -0.18916E+02   -0.18916E+02   -0.18916E+02
   62    -0.18094E+02   -0.18094E+02   -0.18094E+02   -0.18094E+02   -0.18094E+02
   63    -0.20975E+02   -0.20975E+02   -0.20975E+02   -0.20975E+02   -0.20975E+02
   64    -0.18790E+02   -0.18790E+02   -0.18790E+02   -0.18790E+02   -0.18790E+02
   65    -0.18781E+02   -0.18781E+02   -0.18781E+02   -0.18781E+02   -0.18781E+02
   66    -0.19837E+02   -0.19837E+02   -0.19837E+02   -0.19837E+02   -0.19837E+02
   67    -0.25512E+02   -0.25512E+02   -0.25512E+02   -0.25512E+02   -0.25512E+02
   68    -0.23408E+02   -0.23408E+02   -0.23408E+02   -0.23408E+02   -0.23408E+02
   69    -0.21996E+02   -0.21996E+02   -0.21996E+02   -0.21996E+02   -0.21996E+02
   70    -0.17910E+02   -0.17910E+02   -0.17910E+02   -0.17910E+02   -0.17910E+02
   71    -0.15742E+02   -0.15742E+02   -0.15742E+02   -0.15742E+02   -0.15742E+02
   72    -0.16015E+02   -0.16015E+02   -0.16015E+02   -0.16015E+02   -0.16015E+02
   73    -0.19533E+02   -0.19533E+02   -0.19533E+02   -0.19533E+02   -0.19533E+02
   74    -0.23525E+02   -0.23525E+02   -0.23525E+02   -0.23525E+02   -0.23525E+02
   75    -0.19158E+02   -0.19158E+02   -0.19158E+02   -0.19158E+02   -0.19158E+02
   76    -0.23829E+02   -0.23829E+02   -0.23829E+02   -0.23829E+02   -0.23829E+02
   77    -0.21359E+02   -0.21359E+02   -0.21359E+02   -0.21359E+02   -0.21359E+02
   78    -0.27767E+02   -0.27767E+02   -0.27767E+02   -0.27767E+02   -0.27767E+02
   79    -0.24707E+02   -0.24707E+02   -0.24707E+02   -0.24707E+02   -0.24707E+02
   80    -0.23344E+02   -0.23344E+02   -0.23344E+02   -0.23344E+02   -0.23344E+02
   81    -0.18431E+02   -0.18431E+02   -0.18431E+02   -0.18431E+02   -0.18431E+02
   82    -0.17534E+02   -0.17534E+02   -0.17534E+02   -0.17534E+02   -0.17534E+02
   83    -0.20233E+02   -0.20233E+02   -0.20233E+02   -0.20233E+02   -0.20233E+02
   84    -0.17719E+02   -0.17719E+02   -0.17719E+02   -0.17719E+02   -0.17719E+02
   85    -0.19567E+02   -0.19567E+02   -0.19567E+02   -0.19567E+02   -0.19567E+02
   86    -0.16898E+02   -0.16898E+02   -0.16898E+02   -0.16898E+02   -0.16898E+02
   87    -0.20194E+02   -0.20194E+02   -0.20194E+02   -0.20194E+02   -0.20194E+02
   88    -0.22947E+02   -0.22947E+02   -0.22947E+02   -0.22947E+02   -0.22947E+02
   89    -0.20612E+02   -0.20612E+02   -0.20612E+02   -0.20612E+02   -0.20612E+02
   90    -0.21997E+02   -0.21997E+02   -0.21997E+02   -0.21997E+02   -0.21997E+02
   91    -0.25127E+02   -0.25127E+02   -0.25127E+02   -0.25127E+02   -0.25127E+02
   92    -0.18228E+02   -0.18228E+02   -0.18228E+02   -0.18228E+02   -0.18228E+02
   93    -0.19735E+02   -0.19735E+02   -0.19735E+02   -0.19735E+02   -0.19735E+02
   94    -0.18056E+02   -0.18056E+02   -0.18056E+02   -0.18056E+02   -0.18056E+02
   95    -0.15771E+02   -0.15771E+02   -0.15771E+02   -0.15771E+02   -0.15771E+02
   96    -0.15265E+02   -0.15265E+02   -0.15265E+02   -0.15265E+02   -0.15265E+02
   97    -0.21808E+02   -0.21808E+02   -0.21808E+02   -0.21808E+02   -0.21808E+02
   98    -0.17756E+02   -0.17756E+02   -0.17756E+02   -0.17756E+02   -0.17756E+02
   99    -0.16060E+02   -0.16060E+02   -0.16060E+02   -0.16060E+02   -0.16060E+02
  100    -0.22215E+02   -0.22215E+02   -0.22215E+02   -0.22215E+02   -0.22215E+02
  101    -0.22560E+02   -0.22560E+02   -0.22560E+02   -0.22560E+02   -0.22560E+02
  102    -0.22063E+02   -0.22063E+02   -0.22063E+02   -0.22063E+02   -0.22063E+02
  103    -0.21749E+02   -0.21749E+02   -0.21749E+02   -0.21749E+02   -0.21749E+02
  104    -0.19383E+02   -0.19383E+02   -0.19383E+02   -0.19383E+02   -0.19383E+02
  105    -0.17610E+02   -0.17610E+02   -0.17610E+02   -0.17610E+02   -0.17610E+02
  106    -0.12300E+02   -0.12300E+02   -0.12300E+02   -0.12300E+02   -0.12300E+02
  107    -0.14849E+02   -0.14849E+02   -0.14849E+02   -0.14849E+02   -0.14849E+02
  108    -0.17303E+02   -0.17303E+02   -0.17303E+02   -0.17303E+02   -0.17303E+02
  109    -0.17307E+02   -0.17307E+02   -0.17307E+02   -0.17307E+02   -0.17307E+02
  110    -0.19134E+02   -0.19134E+02   -0.19134E+02   -0.19134E+02   -0.19134E+02
  111    -0.22727E+02   -0.22727E+02   -0.22727E+02   -0.22727E+02   -0.22727E+02
  112    -0.22890E+02   -0.22890E+02   -0.22890E+02   -0.22890E+02   -0.22890E+02
  113    -0.24110E+02   -0.24110E+02   -0.24110E+02   -0.24110E+02   -0.24110E+02
  114    -0.19763E+02   -0.19763E+02   -0.19763E+02   -0.19763E+02   -0.19763E+02
  115    -0.20027E+02   -0.20027E+02   -0.20027E+02   -0.20027E+02   -0.20027E+02
  116    -0.20786E+02   -0.20786E+02   -0.20786E+02   -0.20786E+02   -0.20786E+02
  117    -0.15042E+02   -0.15042E+02   -0.15042E+02   -0.15042E+02   -0.15042E+02
  118    -0.18527E+02   -0.18527E+02   -0.18527E+02   -0.18527E+02   -0.18527E+02
  119    -0.15057E+02   -0.15057E+02   -0.15057E+02   -0.15057E+02   -0.15057E+02
  120    -0.15475E+02   -0.15475E+02   -0.15475E+02   -0.15475E+02   -0.15475E+02
  121    -0.21178E+02   -0.21178E+02   -0.21178E+02   -0.21178E+02   -0.21178E+02
  122    -0.21085E+02   -0.21085E+02   -0.21085E+02   -0.21085E+02   -0.21085E+02
  123    -0.18461E+02   -0.18461E+02   -0.18461E+02   -0.18461E+02   -0.18461E+02
  124    -0.20994E+02   -0.20994E+02   -0.20994E+02   -0.20994E+02   -0.20994E+02
  125    -0.20008E+02   -0.20008E+02   -0.20008E+02   -0.20008E+02   -0.20008E+02
  126    -0.20465E+02   -0.20465E+02   -0.20465E+02   -0.20465E+02   -0.20465E+02
  127    -0.22212E+02   -0.22212E+02   -0.22212E+02   -0.22212E+02   -0.22212E+02
  128    -0.20080E+02   -0.20080E+02   -0.20080E+02   -0.20080E+02   -0.20080E+02
  129    -0.18762E+02   -0.18762E+02   -0.18762E+02   -0.18762E+02   -0.18762E+02
  130    -0.19012E+02   -0.19012E+02   -0.19012E+02   -0.19012E+02   -0.19012E+02
  131    -0.18141E+02   -0.18141E+02   -0.18141E+02   -0.18141E+02   -0.18141E+02
  132    -0.15040E+02   -0.15040E+02   -0.15040E+02   -0.15040E+02   -0.15040E+02
  133    -0.18518E+02   -0.18518E+02   -0.18518E+02   -0.18518E+02   -0.18518E+02
  134    -0.26986E+02   -0.26986E+02   -0.26986E+02   -0.26986E+02   -0.26986E+02
  135    -0.19650E+02   -0.19650E+02   -0.19650E+02   -0.19650E+02   -0.19650E+02
  136    -0.19165E+02   -0.19165E+02   -0.19165E+02   -0.19165E+02   -0.19165E+02
  137    -0.21011E+02   -0.21011E+02   -0.21011E+02   -0.21011E+02   -0.21011E+02
  138    -0.17294E+02   -0.17294E+02   -0.17294E+02   -0.17294E+02   -0.17294E+02
  139    -0.23222E+02   -0.23222E+02   -0.23222E+02   -0.23222E+02   -0.23222E+02
  140    -0.20131E+02   -0.20131E+02   -0.20131E+02   -0.20131E+02   -0.20131E+02
  141    -0.16974E+02   -0.16974E+02   -0.16974E+02   -0.16974E+02   -0.16974E+02
  142    -0.18222E+02   -0.18222E+02   -0.18222E+02   -0.18222E+02   -0.18222E+02
  143    -0.16496E+02   -0.16496E+02   -0.16496E+02   -0.16496E+02   -0.16496E+02
  144    -0.10820E+02   -0.10820E+02   -0.10820E+02   -0.10820E+02   -0.10820E+02
  145    -0.12266E+02   -0.12266E+02   -0.12266E+02   -0.12266E+02   -0.12266E+02
  146    -0.24398E+02   -0.24398E+02   -0.24398E+02   -0.24398E+02   -0.24398E+02
  147    -0.20838E+02   -0.20838E+02   -0.20838E+02   -0.20838E+02   -0.20838E+02
  148    -0.15893E+02   -0.15893E+02   -0.15893E+02   -0.15893E+02   -0.15893E+02
  149    -0.19177E+02   -0.19177E+02   -0.19177E+02   -0.19177E+02   -0.19177E+02
  150    -0.19261E+02   -0.19261E+02   -0.19261E+02   -0.19261E+02   -0.19261E+02
  151    -0.18272E+02   -0.18272E+02   -0.18272E+02   -0.18272E+02   -0.18272E+02
  152    -0.16686E+02   -0.16686E+02   -0.16686E+02   -0.16686E+02   -0.16686E+02
  153    -0.18716E+02   -0.18716E+02   -0.18716E+02   -0.18716E+02   -0.18716E+02
  154    -0.15380E+02   -0.15380E+02   -0.15380E+02   -0.15380E+02   -0.15380E+02
  155    -0.14259E+02   -0.14259E+02   -0.14259E+02   -0.14259E+02   -0.14259E+02
  156    -0.17564E+02   -0.17564E+02   -0.17564E+02   -0.17564E+02   -0.17564E+02
  157    -0.18711E+02   -0.18711E+02   -0.18711E+02   -0.18711E+02   -0.18711E+02
  158    -0.20577E+02   -0.20577E+02   -0.20577E+02   -0.20577E+02   -0.20577E+02
  159    -0.20980E+02   -0.20980E+02   -0.20980E+02   -0.20980E+02   -0.20980E+02
  160    -0.21229E+02   -0.21229E+02   -0.21229E+02   -0.21229E+02   -0.21229E+02
  161    -0.23909E+02   -0.23909E+02   -0.23909E+02   -0.23909E+02   -0.23909E+02
  162    -0.21914E+02   -0.21914E+02   -0.21914E+02   -0.21914E+02   -0.21914E+02
  163    -0.22711E+02   -0.22711E+02   -0.22711E+02   -0.22711E+02   -0.22711E+02
  164    -0.24215E+02   -0.24215E+02   -0.24215E+02   -0.24215E+02   -0.24215E+02
  165    -0.23281E+02   -0.23281E+02   -0.23281E+02   -0.23281E+02   -0.23281E+02
  166    -0.21541E+02   -0.21541E+02   -0.21541E+02   -0.21541E+02   -0.21541E+02
  167    -0.20003E+02   -0.20003E+02   -0.20003E+02   -0.20003E+02   -0.20003E+02
  168    -0.22827E+02   -0.22827E+02   -0.22827E+02   -0.22827E+02   -0.22827E+02
  169    -0.20691E+02   -0.20691E+02   -0.20691E+02   -0.20691E+02   -0.20691E+02
  170    -0.19407E+02   -0.19407E+02   -0.19407E+02   -0.19407E+02   -0.19407E+02
  171    -0.20409E+02   -0.20409E+02   -0.20409E+02   -0.20409E+02   -0.20409E+02
  172    -0.19543E+02   -0.19543E+02   -0.19543E+02   -0.19543E+02   -0.19543E+02
  173    -0.20031E+02   -0.20031E+02   -0.20031E+02   -0.20031E+02   -0.20031E+02
  174    -0.21593E+02   -0.21593E+02   -0.21593E+02   -0.21593E+02   -0.21593E+02
  175    -0.27352E+02   -0.27352E+02   -0.27352E+02   -0.27352E+02   -0.27352E+02
  176    -0.26786E+02   -0.26786E+02   -0.26786E+02   -0.26786E+02   -0.26786E+02
  177    -0.23118E+02   -0.23118E+02   -0.23118E+02   -0.23118E+02   -0.23118E+02
  178    -0.17342E+02   -0.17342E+02   -0.17342E+02   -0.17342E+02   -0.17342E+02
  179    -0.18111E+02   -0.18111E+02   -0.18111E+02   -0.18111E+02   -0.18111E+02
  180    -0.15728E+02   -0.15728E+02   -0.15728E+02   -0.15728E+02   -0.15728E+02
  181    -0.19123E+02   -0.19123E+02   -0.19123E+02   -0.19123E+02   -0.19123E+02
  182    -0.17780E+02   -0.17780E+02   -0.17780E+02   -0.17780E+02   -0.17780E+02
  183    -0.19204E+02   -0.19204E+02   -0.19204E+02   -0.19204E+02   -0.19204E+02
  184    -0.20820E+02   -0.20820E+02   -0.20820E+02   -0.20820E+02   -0.20820E+02
  185    -0.20085E+02   -0.20085E+02   -0.20085E+02   -0.20085E+02   -0.20085E+02
  186    -0.23557E+02   -0.23557E+02   -0.23557E+02   -0.23557E+02   -0.23557E+02
  187    -0.18989E+02   -0.18989E+02   -0.18989E+02   -0.18989E+02   -0.18989E+02
  188    -0.19831E+02   -0.19831E+02   -0.19831E+02   -0.19831E+02   -0.19831E+02
  189    -0.22099E+02   -0.22099E+02   -0.22099E+02   -0.22099E+02   -0.22099E+02
  190    -0.19393E+02   -0.19393E+02   -0.19393E+02   -0.19393E+02   -0.19393E+02
  191    -0.15488E+02   -0.15488E+02   -0.15488E+02   -0.15488E+02   -0.15488E+02
  192    -0.12215E+02   -0.12215E+02   -0.12215E+02   -0.12215E+02   -0.12215E+02
  193    -0.20806E+02   -0.20806E+02   -0.20806E+02   -0.20806E+02   -0.20806E+02
  194    -0.21945E+02   -0.21945E+02   -0.21945E+02   -0.21945E+02   -0.21945E+02
  195    -0.21903E+02   -0.21903E+02   -0.21903E+02   -0.21903E+02   -0.21903E+02
  196    -0.17956E+02   -0.17956E+02   -0.17956E+02   -0.17956E+02   -0.17956E+02
  197    -0.19526E+02   -0.19526E+02   -0.19526E+02   -0.19526E+02   -0.19526E+02
  198    -0.22508E+02   -0.22508E+02   -0.22508E+02   -0.22508E+02   -0.22508E+02
  199    -0.20325E+02   -0.20325E+02   -0.20325E+02   -0.20325E+02   -0.20325E+02
  200    -0.16428E+02   -0.16428E+02   -0.16428E+02   -0.16428E+02   -0.16428E+02
  201    -0.16166E+02   -0.16166E+02   -0.16166E+02   -0.16166E+02   -0.16166E+02
  202    -0.17320E+02   -0.17320E+02   -0.17320E+02   -0.17320E+02   -0.17320E+02
  203    -0.20094E+02   -0.20094E+02   -0.20094E+02   -0.20094E+02   -0.20094E+02
  204    -0.13646E+02   -0.13646E+02   -0.13646E+02   -0.13646E+02   -0.13646E+02
  205    -0.15325E+02   -0.15325E+02   -0.15325E+02   -0.15325E+02   -0.15325E+02
  206    -0.17385E+02   -0.17385E+02   -0.17385E+02   -0.17385E+02   -0.17385E+02
  207    -0.20647E+02   -0.20647E+02   -0.20647E+02   -0.20647E+02   -0.20647E+02
  208    -0.19166E+02   -0.19166E+02   -0.19166E+02   -0.19166E+02   -0.19166E+02
  209    -0.19751E+02   -0.19751E+02   -0.19751E+02   -0.19751E+02   -0.19751E+02
  210    -0.22343E+02   -0.22343E+02   -0.22343E+02   -0.22343E+02   -0.22343E+02
  211    -0.17038E+02   -0.17038E+02   -0.17038E+02   -0.17038E+02   -0.17038E+02
  212    -0.18112E+02   -0.18112E+02   -0.18112E+02   -0.18112E+02   -0.18112E+02
  213    -0.16996E+02   -0.16996E+02   -0.16996E+02   -0.16996E+02   -0.16996E+02
  214    -0.17174E+02   -0.17174E+02   -0.17174E+02   -0.17174E+02   -0.17174E+02
  215    -0.13330E+02   -0.13330E+02   -0.13330E+02   -0.13330E+02   -0.13330E+02
  216    -0.13210E+02   -0.13210E+02   -0.13210E+02   -0.13210E+02   -0.13210E+02
  217    -0.12875E+02   -0.12875E+02   -0.12875E+02   -0.12875E+02   -0.12875E+02
  218    -0.13506E+02   -0.13506E+02   -0.13506E+02   -0.13506E+02   -0.13506E+02
  219    -0.16911E+02   -0.16911E+02   -0.16911E+02   -0.16911E+02   -0.16911E+02
  220    -0.19598E+02   -0.19598E+02   -0.19598E+02   -0.19598E+02   -0.19598E+02
  221    -0.22632E+02   -0.22632E+02   -0.22632E+02   -0.22632E+02   -0.22632E+02
  222    -0.24716E+02   -0.24716E+02   -0.24716E+02   -0.24716E+02   -0.24716E+02
  223    -0.18059E+02   -0.18059E+02   -0.18059E+02   -0.18059E+02   -0.18059E+02
  224    -0.18033E+02   -0.18033E+02   -0.18033E+02   -0.18033E+02   -0.18033E+02
  225    -0.18445E+02   -0.18445E+02   -0.18445E+02   -0.18445E+02   -0.18445E+02
  226    -0.19988E+02   -0.19988E+02   -0.19988E+02   -0.19988E+02   -0.19988E+02
  227    -0.16034E+02   -0.16034E+02   -0.16034E+02   -0.16034E+02   -0.16034E+02
  228    -0.19715E+02   -0.19715E+02   -0.19715E+02   -0.19715E+02   -0.19715E+02
  229    -0.18572E+02   -0.18572E+02   -0.18572E+02   -0.18572E+02   -0.18572E+02
  230    -0.22377E+02   -0.22377E+02   -0.22377E+02   -0.22377E+02   -0.22377E+02
  231    -0.19161E+02   -0.19161E+02   -0.19161E+02   -0.19161E+02   -0.19161E+02
  232    -0.19632E+02   -0.19632E+02   -0.19632E+02   -0.19632E+02   -0.19632E+02
  233    -0.20875E+02   -0.20875E+02   -0.20875E+02   -0.20875E+02   -0.20875E+02
  234    -0.25477E+02   -0.25477E+02   -0.25477E+02   -0.25477E+02   -0.25477E+02
  235    -0.22409E+02   -0.22409E+02   -0.22409E+02   -0.22409E+02   -0.22409E+02
  236    -0.18225E+02   -0.18225E+02   -0.18225E+02   -0.18225E+02   -0.18225E+02
  237    -0.18464E+02   -0.18464E+02   -0.18464E+02   -0.18464E+02   -0.18464E+02
  238    -0.18022E+02   -0.18022E+02   -0.18022E+02   -0.18022E+02   -0.18022E+02
  239    -0.19640E+02   -0.19640E+02   -0.19640E+02   -0.19640E+02   -0.19640E+02
  240    -0.15023E+02   -0.15023E+02   -0.15023E+02   -0.15023E+02   -0.15023E+02
  241    -0.16613E+02   -0.16613E+02   -0.16613E+02   -0.16613E+02   -0.16613E+02
  242    -0.19080E+02   -0.19080E+02   -0.19080E+02   -0.19080E+02   -0.19080E+02
  243    -0.18436E+02   -0.18436E+02   -0.18436E+02   -0.18436E+02   -0.18436E+02
  244    -0.20982E+02   -0.20982E+02   -0.20982E+02   -0.20982E+02   -0.20982E+02
  245    -0.21775E+02   -0.21775E+02   -0.21775E+02   -0.21775E+02   -0.21775E+02
  246    -0.21814E+02   -0.21814E+02   -0.21814E+02   -0.21814E+02   -0.21814E+02
  247    -0.26796E+02   -0.26796E+02   -0.26796E+02   -0.26796E+02   -0.26796E+02
  248    -0.22727E+02   -0.22727E+02   -0.22727E+02   -0.22727E+02   -0.22727E+02
  249    -0.21306E+02   -0.21306E+02   -0.21306E+02   -0.21306E+02   -0.21306E+02
  250    -0.19977E+02   -0.19977E+02   -0.19977E+02   -0.19977E+02   -0.19977E+02
  251    -0.18010E+02   -0.18010E+02   -0.18010E+02   -0.18010E+02   -0.18010E+02
  252    -0.17233E+02   -0.17233E+02   -0.17233E+02   -0.17233E+02   -0.17233E+02
  253    -0.19721E+02   -0.19721E+02   -0.19721E+02   -0.19721E+02   -0.19721E+02
  254    -0.16211E+02   -0.16211E+02   -0.16211E+02   -0.16211E+02   -0.16211E+02
  255    -0.19722E+02   -0.19722E+02   -0.19722E+02   -0.19722E+02   -0.19722E+02
  256    -0.22643E+02   -0.22643E+02   -0.22643E+02   -0.22643E+02   -0.22643E+02
  257    -0.22243E+02   -0.22243E+02   -0.22243E+02   -0.22243E+02   -0.22243E+02
  258    -0.24522E+02   -0.24522E+02   -0.24522E+02   -0.24522E+02   -0.24522E+02
  259    -0.24306E+02   -0.24306E+02   -0.24306E+02   -0.24306E+02   -0.24306E+02
  260    -0.22676E+02   -0.22676E+02   -0.22676E+02   -0.22676E+02   -0.22676E+02
  261    -0.20807E+02   -0.20807E+02   -0.20807E+02   -0.20807E+02   -0.20807E+02
  262    -0.17526E+02   -0.17526E+02   -0.17526E+02   -0.17526E+02   -0.17526E+02
  263    -0.13860E+02   -0.13860E+02   -0.13860E+02   -0.13860E+02   -0.13860E+02
  264    -0.14289E+02   -0.14289E+02   -0.14289E+02   -0.14289E+02   -0.14289E+02
  265    -0.16341E+02   -0.16341E+02   -0.16341E+02   -0.16341E+02   -0.16341E+02
  266    -0.14241E+02   -0.14241E+02   -0.14241E+02   -0.14241E+02   -0.14241E+02
  267    -0.21590E+02   -0.21590E+02   -0.21590E+02   -0.21590E+02   -0.21590E+02
  268    -0.13054E+02   -0.13054E+02   -0.13054E+02   -0.13054E+02   -0.13054E+02
  269    -0.24897E+02   -0.24897E+02   -0.24897E+02   -0.24897E+02   -0.24897E+02
  270    -0.24116E+02   -0.24116E+02   -0.24116E+02   -0.24116E+02   -0.24116E+02
  271    -0.17934E+02   -0.17934E+02   -0.17934E+02   -0.17934E+02   -0.17934E+02
  272    -0.15922E+02   -0.15922E+02   -0.15922E+02   -0.15922E+02   -0.15922E+02
  273    -0.17212E+02   -0.17212E+02   -0.17212E+02   -0.17212E+02   -0.17212E+02
  274    -0.14705E+02   -0.14705E+02   -0.14705E+02   -0.14705E+02   -0.14705E+02
  275    -0.11272E+02   -0.11272E+02   -0.11272E+02   -0.11272E+02   -0.11272E+02
  276    -0.11257E+02   -0.11257E+02   -0.11257E+02   -0.11257E+02   -0.11257E+02
  277    -0.20960E+02   -0.20960E+02   -0.20960E+02   -0.20960E+02   -0.20960E+02
  278    -0.18512E+02   -0.18512E+02   -0.18512E+02   -0.18512E+02   -0.18512E+02
  279    -0.19972E+02   -0.19972E+02   -0.19972E+02   -0.19972E+02   -0.19972E+02
  280    -0.20302E+02   -0.20302E+02   -0.20302E+02   -0.20302E+02   -0.20302E+02
  281    -0.21434E+02   -0.21434E+02   -0.21434E+02   -0.21434E+02   -0.21434E+02
  282    -0.22138E+02   -0.22138E+02   -0.22138E+02   -0.22138E+02   -0.22138E+02
  283    -0.20674E+02   -0.20674E+02   -0.20674E+02   -0.20674E+02   -0.20674E+02
  284    -0.18572E+02   -0.18572E+02   -0.18572E+02   -0.18572E+02   -0.18572E+02
  285    -0.18860E+02   -0.18860E+02   -0.18860E+02   -0.18860E+02   -0.18860E+02
  286    -0.16732E+02   -0.16732E+02   -0.16732E+02   -0.16732E+02   -0.16732E+02
  287    -0.17106E+02   -0.17106E+02   -0.17106E+02   -0.17106E+02   -0.17106E+02
  288    -0.17077E+02   -0.17077E+02   -0.17077E+02   -0.17077E+02   -0.17077E+02
  289    -0.19396E+02   -0.19396E+02   -0.19396E+02   -0.19396E+02   -0.19396E+02
  290    -0.24169E+02   -0.24169E+02   -0.24169E+02   -0.24169E+02   -0.24169E+02
  291    -0.17937E+02   -0.17937E+02   -0.17937E+02   -0.17937E+02   -0.17937E+02
  292    -0.23180E+02   -0.23180E+02   -0.23180E+02   -0.23180E+02   -0.23180E+02
  293    -0.21302E+02   -0.21302E+02   -0.21302E+02   -0.21302E+02   -0.21302E+02
  294    -0.26157E+02   -0.26157E+02   -0.26157E+02   -0.26157E+02   -0.26157E+02
  295    -0.20725E+02   -0.20725E+02   -0.20725E+02   -0.20725E+02   -0.20725E+02
  296    -0.22225E+02   -0.22225E+02   -0.22225E+02   -0.22225E+02   -0.22225E+02
  297    -0.21425E+02   -0.21425E+02   -0.21425E+02   -0.21425E+02   -0.21425E+02
  298    -0.21120E+02   -0.21120E+02   -0.21120E+02   -0.21120E+02   -0.21120E+02
  299    -0.19426E+02   -0.19426E+02   -0.19426E+02   -0.19426E+02   -0.19426E+02
  300    -0.22129E+02   -0.22129E+02   -0.22129E+02   -0.22129E+02   -0.22129E+02
  301    -0.19391E+02   -0.19391E+02   -0.19391E+02   -0.19391E+02   -0.19391E+02
  302    -0.21213E+02   -0.21213E+02   -0.21213E+02   -0.21213E+02   -0.21213E+02
  303    -0.20481E+02   -0.20481E+02   -0.20481E+02   -0.20481E+02   -0.20481E+02
  304    -0.20427E+02   -0.20427E+02   -0.20427E+02   -0.20427E+02   -0.20427E+02
  305    -0.21525E+02   -0.21525E+02   -0.21525E+02   -0.21525E+02   -0.21525E+02
  306    -0.24322E+02   -0.24322E+02   -0.24322E+02   -0.24322E+02   -0.24322E+02
  307    -0.20547E+02   -0.20547E+02   -0.20547E+02   -0.20547E+02   -0.20547E+02
  308    -0.24391E+02   -0.24391E+02   -0.24391E+02   -0.24391E+02   -0.24391E+02
  309    -0.20807E+02   -0.20807E+02   -0.20807E+02   -0.20807E+02   -0.20807E+02
  310    -0.18107E+02   -0.18107E+02   -0.18107E+02   -0.18107E+02   -0.18107E+02
  311    -0.15081E+02   -0.15081E+02   -0.15081E+02   -0.15081E+02   -0.15081E+02
  312    -0.19723E+02   -0.19723E+02   -0.19723E+02   -0.19723E+02   -0.19723E+02
  313    -0.17716E+02   -0.17716E+02   -0.17716E+02   -0.17716E+02   -0.17716E+02
  314    -0.17805E+02   -0.17805E+02   -0.17805E+02   -0.17805E+02   -0.17805E+02
  315    -0.20859E+02   -0.20859E+02   -0.20859E+02   -0.20859E+02   -0.20859E+02
  316    -0.16294E+02   -0.16294E+02   -0.16294E+02   -0.16294E+02   -0.16294E+02
  317    -0.22648E+02   -0.22648E+02   -0.22648E+02   -0.22648E+02   -0.22648E+02
  318    -0.20124E+02   -0.20124E+02   -0.20124E+02   -0.20124E+02   -0.20124E+02
  319    -0.21947E+02   -0.21947E+02   -0.21947E+02   -0.21947E+02   -0.21947E+02
  320    -0.21534E+02   -0.21534E+02   -0.21534E+02   -0.21534E+02   -0.21534E+02
  321    -0.18223E+02   -0.18223E+02   -0.18223E+02   -0.18223E+02   -0.18223E+02
  322    -0.18155E+02   -0.18155E+02   -0.18155E+02   -0.18155E+02   -0.18155E+02
  323    -0.13083E+02   -0.13083E+02   -0.13083E+02   -0.13083E+02   -0.13083E+02
  324    -0.18539E+02   -0.18539E+02   -0.18539E+02   -0.18539E+02   -0.18539E+02
  325    -0.14146E+02   -0.14146E+02   -0.14146E+02   -0.14146E+02   -0.14146E+02
  326    -0.18324E+02   -0.18324E+02   -0.18324E+02   -0.18324E+02   -0.18324E+02
  327    -0.19225E+02   -0.19225E+02   -0.19225E+02   -0.19225E+02   -0.19225E+02
  328    -0.14893E+02   -0.14893E+02   -0.14893E+02   -0.14893E+02   -0.14893E+02
  329    -0.20530E+02   -0.20530E+02   -0.20530E+02   -0.20530E+02   -0.20530E+02
  330    -0.19212E+02   -0.19212E+02   -0.19212E+02   -0.19212E+02   -0.19212E+02
  331    -0.19440E+02   -0.19440E+02   -0.19440E+02   -0.19440E+02   -0.19440E+02
  332    -0.17102E+02   -0.17102E+02   -0.17102E+02   -0.17102E+02   -0.17102E+02
  333    -0.18063E+02   -0.18063E+02   -0.18063E+02   -0.18063E+02   -0.18063E+02
  334    -0.16192E+02   -0.16192E+02   -0.16192E+02   -0.16192E+02   -0.16192E+02
  335    -0.14531E+02   -0.14531E+02   -0.14531E+02   -0.14531E+02   -0.14531E+02
  336    -0.17932E+02   -0.17932E+02   -0.17932E+02   -0.17932E+02   -0.17932E+02
  337    -0.16092E+02   -0.16092E+02   -0.16092E+02   -0.16092E+02   -0.16092E+02
  338    -0.17786E+02   -0.17786E+02   -0.17786E+02   -0.17786E+02   -0.17786E+02
  339    -0.21745E+02   -0.21745E+02   -0.21745E+02   -0.21745E+02   -0.21745E+02
  340    -0.16822E+02   -0.16822E+02   -0.16822E+02   -0.16822E+02   -0.16822E+02
  341    -0.23914E+02   -0.23914E+02   -0.23914E+02   -0.23914E+02   -0.23914E+02
  342    -0.19434E+02   -0.19434E+02   -0.19434E+02   -0.19434E+02   -0.19434E+02
  343    -0.20865E+02   -0.20865E+02   -0.20865E+02   -0.20865E+02   -0.20865E+02
  344    -0.23133E+02   -0.23133E+02   -0.23133E+02   -0.23133E+02   -0.23133E+02
  345    -0.17038E+02   -0.17038E+02   -0.17038E+02   -0.17038E+02   -0.17038E+02
  346    -0.13746E+02   -0.13746E+02   -0.13746E+02   -0.13746E+02   -0.13746E+02
  347    -0.16838E+02   -0.16838E+02   -0.16838E+02   -0.16838E+02   -0.16838E+02
  348    -0.16375E+02   -0.16375E+02   -0.16375E+02   -0.16375E+02   -0.16375E+02
  349    -0.17619E+02   -0.17619E+02   -0.17619E+02   -0.17619E+02   -0.17619E+02
  350    -0.15607E+02   -0.15607E+02   -0.15607E+02   -0.15607E+02   -0.15607E+02
  351    -0.20390E+02   -0.20390E+02   -0.20390E+02   -0.20390E+02   -0.20390E+02
  352    -0.17457E+02   -0.17457E+02   -0.17457E+02   -0.17457E+02   -0.17457E+02
  353    -0.23608E+02   -0.23608E+02   -0.23608E+02   -0.23608E+02   -0.23608E+02
  354    -0.17954E+02   -0.17954E+02   -0.17954E+02   -0.17954E+02   -0.17954E+02
  355    -0.18266E+02   -0.18266E+02   -0.18266E+02   -0.18266E+02   -0.18266E+02
  356    -0.18047E+02   -0.18047E+02   -0.18047E+02   -0.18047E+02   -0.18047E+02
  357    -0.18361E+02   -0.18361E+02   -0.18361E+02   -0.18361E+02   -0.18361E+02
  358    -0.16929E+02   -0.16929E+02   -0.16929E+02   -0.16929E+02   -0.16929E+02
  359    -0.16612E+02   -0.16612E+02   -0.16612E+02   -0.16612E+02   -0.16612E+02
  360    -0.14122E+02   -0.14122E+02   -0.14122E+02   -0.14122E+02   -0.14122E+02
  361    -0.18324E+02   -0.18324E+02   -0.18324E+02   -0.18324E+02   -0.18324E+02
  362    -0.16534E+02   -0.16534E+02   -0.16534E+02   -0.16534E+02   -0.16534E+02
  363    -0.16105E+02   -0.16105E+02   -0.16105E+02   -0.16105E+02   -0.16105E+02
  364    -0.20093E+02   -0.20093E+02   -0.20093E+02   -0.20093E+02   -0.20093E+02
  365    -0.17094E+02   -0.17094E+02   -0.17094E+02   -0.17094E+02   -0.17094E+02
  366    -0.22251E+02   -0.22251E+02   -0.22251E+02   -0.22251E+02   -0.22251E+02
  367    -0.20176E+02   -0.20176E+02   -0.20176E+02   -0.20176E+02   -0.20176E+02
  368    -0.18294E+02   -0.18294E+02   -0.18294E+02   -0.18294E+02   -0.18294E+02
  369    -0.20174E+02   -0.20174E+02   -0.20174E+02   -0.20174E+02   -0.20174E+02
  370    -0.17297E+02   -0.17297E+02   -0.17297E+02   -0.17297E+02   -0.17297E+02
  371    -0.20933E+02   -0.20933E+02   -0.20933E+02   -0.20933E+02   -0.20933E+02
  372    -0.17397E+02   -0.17397E+02   -0.17397E+02   -0.17397E+02   -0.17397E+02
  373    -0.22019E+02   -0.22019E+02   -0.22019E+02   -0.22019E+02   -0.22019E+02
  374    -0.19919E+02   -0.19919E+02   -0.19919E+02   -0.19919E+02   -0.19919E+02
  375    -0.17414E+02   -0.17414E+02   -0.17414E+02   -0.17414E+02   -0.17414E+02
  376    -0.18671E+02   -0.18671E+02   -0.18671E+02   -0.18671E+02   -0.18671E+02
  377    -0.20329E+02   -0.20329E+02   -0.20329E+02   -0.20329E+02   -0.20329E+02
  378    -0.16683E+02   -0.16683E+02   -0.16683E+02   -0.16683E+02   -0.16683E+02
  379    -0.23716E+02   -0.23716E+02   -0.23716E+02   -0.23716E+02   -0.23716E+02
  380    -0.19530E+02   -0.19530E+02   -0.19530E+02   -0.19530E+02   -0.19530E+02
  381    -0.21316E+02   -0.21316E+02   -0.21316E+02   -0.21316E+02   -0.21316E+02
  382    -0.15739E+02   -0.15739E+02   -0.15739E+02   -0.15739E+02   -0.15739E+02
  383    -0.19047E+02   -0.19047E+02   -0.19047E+02   -0.19047E+02   -0.19047E+02
  384    -0.16449E+02   -0.16449E+02   -0.16449E+02   -0.16449E+02   -0.16449E+02
  385    -0.19155E+02   -0.19155E+02   -0.19155E+02   -0.19155E+02   -0.19155E+02
  386    -0.17547E+02   -0.17547E+02   -0.17547E+02   -0.17547E+02   -0.17547E+02
  387    -0.15475E+02   -0.15475E+02   -0.15475E+02   -0.15475E+02   -0.15475E+02
  388    -0.19831E+02   -0.19831E+02   -0.19831E+02   -0.19831E+02   -0.19831E+02
  389    -0.23376E+02   -0.23376E+02   -0.23376E+02   -0.23376E+02   -0.23376E+02
  390    -0.20589E+02   -0.20589E+02   -0.20589E+02   -0.20589E+02   -0.20589E+02
  391    -0.22067E+02   -0.22067E+02   -0.22067E+02   -0.22067E+02   -0.22067E+02
  392    -0.23153E+02   -0.23153E+02   -0.23153E+02   -0.23153E+02   -0.23153E+02
  393    -0.21515E+02   -0.21515E+02   -0.21515E+02   -0.21515E+02   -0.21515E+02
  394    -0.19277E+02   -0.19277E+02   -0.19277E+02   -0.19277E+02   -0.19277E+02
  395    -0.21964E+02   -0.21964E+02   -0.21964E+02   -0.21964E+02   -0.21964E+02
  396    -0.17638E+02   -0.17638E+02   -0.17638E+02   -0.17638E+02   -0.17638E+02
  397    -0.13827E+02   -0.13827E+02   -0.13827E+02   -0.13827E+02   -0.13827E+02
  398    -0.21840E+02   -0.21840E+02   -0.21840E+02   -0.21840E+02   -0.21840E+02
  399    -0.19057E+02   -0.19057E+02   -0.19057E+02   -0.19057E+02   -0.19057E+02
  400    -0.17287E+02   -0.17287E+02   -0.17287E+02   -0.17287E+02   -0.17287E+02
  401    -0.22053E+02   -0.22053E+02   -0.22053E+02   -0.22053E+02   -0.22053E+02
  402    -0.20418E+02   -0.20418E+02   -0.20418E+02   -0.20418E+02   -0.20418E+02
  403    -0.20346E+02   -0.20346E+02   -0.20346E+02   -0.20346E+02   -0.20346E+02
  404    -0.23766E+02   -0.23766E+02   -0.23766E+02   -0.23766E+02   -0.23766E+02
  405    -0.21622E+02   -0.21622E+02   -0.21622E+02   -0.21622E+02   -0.21622E+02
  406    -0.17445E+02   -0.17445E+02   -0.17445E+02   -0.17445E+02   -0.17445E+02
  407    -0.19579E+02   -0.19579E+02   -0.19579E+02   -0.19579E+02   -0.19579E+02
  408    -0.20682E+02   -0.20682E+02   -0.20682E+02   -0.20682E+02   -0.20682E+02
  409    -0.17016E+02   -0.17016E+02   -0.17016E+02   -0.17016E+02   -0.17016E+02
  410    -0.15629E+02   -0.15629E+02   -0.15629E+02   -0.15629E+02   -0.15629E+02
  411    -0.17308E+02   -0.17308E+02   -0.17308E+02   -0.17308E+02   -0.17308E+02
  412    -0.14147E+02   -0.14147E+02   -0.14147E+02   -0.14147E+02   -0.14147E+02
  413    -0.18357E+02   -0.18357E+02   -0.18357E+02   -0.18357E+02   -0.18357E+02
  414    -0.20780E+02   -0.20780E+02   -0.20780E+02   -0.20780E+02   -0.20780E+02
  415    -0.23342E+02   -0.23342E+02   -0.23342E+02   -0.23342E+02   -0.23342E+02
  416    -0.23661E+02   -0.23661E+02   -0.23661E+02   -0.23661E+02   -0.23661E+02
  417    -0.17783E+02   -0.17783E+02   -0.17783E+02   -0.17783E+02   -0.17783E+02
  418    -0.18221E+02   -0.18221E+02   -0.18221E+02   -0.18221E+02   -0.18221E+02
  419    -0.13517E+02   -0.13517E+02   -0.13517E+02   -0.13517E+02   -0.13517E+02
  420    -0.13716E+02   -0.13716E+02   -0.13716E+02   -0.13716E+02   -0.13716E+02
  421    -0.16420E+02   -0.16420E+02   -0.16420E+02   -0.16420E+02   -0.16420E+02
  422    -0.15773E+02   -0.15773E+02   -0.15773E+02   -0.15773E+02   -0.15773E+02
  423    -0.18013E+02   -0.18013E+02   -0.18013E+02   -0.18013E+02   -0.18013E+02
  424    -0.21899E+02   -0.21899E+02   -0.21899E+02   -0.21899E+02   -0.21899E+02
  425    -0.23469E+02   -0.23469E+02   -0.23469E+02   -0.23469E+02   -0.23469E+02
  426    -0.22541E+02   -0.22541E+02   -0.22541E+02   -0.22541E+02   -0.22541E+02
  427    -0.22142E+02   -0.22142E+02   -0.22142E+02   -0.22142E+02   -0.22142E+02
  428    -0.20722E+02   -0.20722E+02   -0.20722E+02   -0.20722E+02   -0.20722E+02
  429    -0.20080E+02   -0.20080E+02   -0.20080E+02   -0.20080E+02   -0.20080E+02
  430    -0.20929E+02   -0.20929E+02   -0.20929E+02   -0.20929E+02   -0.20929E+02
  431    -0.13762E+02   -0.13762E+02   -0.13762E+02   -0.13762E+02   -0.13762E+02
  432    -0.13075E+02   -0.13075E+02   -0.13075E+02   -0.13075E+02   -0.13075E+02
  433    -0.16389E+02   -0.16389E+02   -0.16389E+02   -0.16389E+02   -0.16389E+02
  434    -0.17553E+02   -0.17553E+02   -0.17553E+02   -0.17553E+02   -0.17553E+02
  435    -0.18700E+02   -0.18700E+02   -0.18700E+02   -0.18700E+02   -0.18700E+02
  436    -0.18386E+02   -0.18386E+02   -0.18386E+02   -0.18386E+02   -0.18386E+02
  437    -0.21060E+02   -0.21060E+02   -0.21060E+02   -0.21060E+02   -0.21060E+02
  438    -0.21466E+02   -0.21466E+02   -0.21466E+02   -0.21466E+02   -0.21466E+02
  439    -0.25864E+02   -0.25864E+02   -0.25864E+02   -0.25864E+02   -0.25864E+02
  440    -0.25455E+02   -0.25455E+02   -0.25455E+02   -0.25455E+02   -0.25455E+02
  441    -0.18869E+02   -0.18869E+02   -0.18869E+02   -0.18869E+02   -0.18869E+02
  442    -0.20280E+02   -0.20280E+02   -0.20280E+02   -0.20280E+02   -0.20280E+02
  443    -0.15099E+02   -0.15099E+02   -0.15099E+02   -0.15099E+02   -0.15099E+02
  444    -0.13347E+02   -0.13347E+02   -0.13347E+02   -0.13347E+02   -0.13347E+02
  445    -0.21144E+02   -0.21144E+02   -0.21144E+02   -0.21144E+02   -0.21144E+02
  446    -0.17553E+02   -0.17553E+02   -0.17553E+02   -0.17553E+02   -0.17553E+02
  447    -0.16831E+02   -0.16831E+02   -0.16831E+02   -0.16831E+02   -0.16831E+02
  448    -0.19578E+02   -0.19578E+02   -0.19578E+02   -0.19578E+02   -0.19578E+02
  449    -0.20560E+02   -0.20560E+02   -0.20560E+02   -0.20560E+02   -0.20560E+02
  450    -0.25895E+02   -0.25895E+02   -0.25895E+02   -0.25895E+02   -0.25895E+02
  451    -0.19799E+02   -0.19799E+02   -0.19799E+02   -0.19799E+02   -0.19799E+02
  452    -0.18233E+02   -0.18233E+02   -0.18233E+02   -0.18233E+02   -0.18233E+02
  453    -0.17409E+02   -0.17409E+02   -0.17409E+02   -0.17409E+02   -0.17409E+02
  454    -0.16087E+02   -0.16087E+02   -0.16087E+02   -0.16087E+02   -0.16087E+02
  455    -0.21591E+02   -0.21591E+02   -0.21591E+02   -0.21591E+02   -0.21591E+02
  456    -0.16274E+02   -0.16274E+02   -0.16274E+02   -0.16274E+02   -0.16274E+02
  457    -0.20773E+02   -0.20773E+02   -0.20773E+02   -0.20773E+02   -0.20773E+02
  458    -0.20038E+02   -0.20038E+02   -0.20038E+02   -0.20038E+02   -0.20038E+02
  459    -0.18422E+02   -0.18422E+02   -0.18422E+02   -0.18422E+02   -0.18422E+02
  460    -0.16065E+02   -0.16065E+02   -0.16065E+02   -0.16065E+02   -0.16065E+02
  461    -0.22733E+02   -0.22733E+02   -0.22733E+02   -0.22733E+02   -0.22733E+02
  462    -0.24571E+02   -0.24571E+02   -0.24571E+02   -0.24571E+02   -0.24571E+02
  463    -0.22107E+02   -0.22107E+02   -0.22107E+02   -0.22107E+02   -0.22107E+02
  464    -0.23761E+02   -0.23761E+02   -0.23761E+02   -0.23761E+02   -0.23761E+02
  465    -0.21522E+02   -0.21522E+02   -0.21522E+02   -0.21522E+02   -0.21522E+02
  466    -0.16977E+02   -0.16977E+02   -0.16977E+02   -0.16977E+02   -0.16977E+02
  467    -0.17340E+02   -0.17340E+02   -0.17340E+02   -0.17340E+02   -0.17340E+02
  468    -0.15250E+02   -0.15250E+02   -0.15250E+02   -0.15250E+02   -0.15250E+02
  469    -0.14233E+02   -0.14233E+02   -0.14233E+02   -0.14233E+02   -0.14233E+02
  470    -0.20409E+02   -0.20409E+02   -0.20409E+02   -0.20409E+02   -0.20409E+02
  471    -0.14352E+02   -0.14352E+02   -0.14352E+02   -0.14352E+02   -0.14352E+02
  472    -0.17483E+02   -0.17483E+02   -0.17483E+02   -0.17483E+02   -0.17483E+02
  473    -0.24502E+02   -0.24502E+02   -0.24502E+02   -0.24502E+02   -0.24502E+02
  474    -0.22127E+02   -0.22127E+02   -0.22127E+02   -0.22127E+02   -0.22127E+02
  475    -0.23435E+02   -0.23435E+02   -0.23435E+02   -0.23435E+02   -0.23435E+02
  476    -0.20001E+02   -0.20001E+02   -0.20001E+02   -0.20001E+02   -0.20001E+02
  477    -0.15176E+02   -0.15176E+02   -0.15176E+02   -0.15176E+02   -0.15176E+02
  478    -0.15214E+02   -0.15214E+02   -0.15214E+02   -0.15214E+02   -0.15214E+02
  479    -0.14267E+02   -0.14267E+02   -0.14267E+02   -0.14267E+02   -0.14267E+02
  480    -0.10550E+02   -0.10550E+02   -0.10550E+02   -0.10550E+02   -0.10550E+02
  481    -0.14537E+02   -0.14537E+02   -0.14537E+02   -0.14537E+02   -0.14537E+02
  482    -0.13638E+02   -0.13638E+02   -0.13638E+02   -0.13638E+02   -0.13638E+02
  483    -0.16080E+02   -0.16080E+02   -0.16080E+02   -0.16080E+02   -0.16080E+02
  484    -0.13927E+02   -0.13927E+02   -0.13927E+02   -0.13927E+02   -0.13927E+02
  485    -0.20968E+02   -0.20968E+02   -0.20968E+02   -0.20968E+02   -0.20968E+02
  486    -0.14865E+02   -0.14865E+02   -0.14865E+02   -0.14865E+02   -0.14865E+02
  487    -0.17774E+02   -0.17774E+02   -0.17774E+02   -0.17774E+02   -0.17774E+02
  488    -0.12395E+02   -0.12395E+02   -0.12395E+02   -0.12395E+02   -0.12395E+02
  489    -0.17812E+02   -0.17812E+02   -0.17812E+02   -0.17812E+02   -0.17812E+02
  490    -0.14552E+02   -0.14552E+02   -0.14552E+02   -0.14552E+02   -0.14552E+02
  491    -0.12272E+02   -0.12272E+02   -0.12272E+02   -0.12272E+02   -0.12272E+02
  492    -0.15029E+02   -0.15029E+02   -0.15029E+02   -0.15029E+02   -0.15029E+02
  493    -0.12187E+02   -0.12187E+02   -0.12187E+02   -0.12187E+02   -0.12187E+02
  494    -0.12927E+02   -0.12927E+02   -0.12927E+02   -0.12927E+02   -0.12927E+02
  495    -0.17583E+02   -0.17583E+02   -0.17583E+02   -0.17583E+02   -0.17583E+02
  496    -0.18577E+02   -0.18577E+02   -0.18577E+02   -0.18577E+02   -0.18577E+02
  497    -0.17713E+02   -0.17713E+02   -0.17713E+02   -0.17713E+02   -0.17713E+02
  498    -0.16289E+02   -0.16289E+02   -0.16289E+02   -0.16289E+02   -0.16289E+02
  499    -0.19811E+02   -0.19811E+02   -0.19811E+02   -0.19811E+02   -0.19811E+02
  500    -0.17102E+02   -0.17102E+02   -0.17102E+02   -0.17102E+02   -0.17102E+02
  501    -0.18794E+02   -0.18794E+02   -0.18794E+02   -0.18794E+02   -0.18794E+02
  502    -0.16108E+02   -0.16108E+02   -0.16108E+02   -0.16108E+02   -0.16108E+02
  503    -0.10904E+02   -0.10904E+02   -0.10904E+02   -0.10904E+02   -0.10904E+02
  504    -0.10762E+02   -0.10762E+02   -0.10762E+02   -0.10762E+02   -0.10762E+02
  505    -0.15393E+02   -0.15393E+02   -0.15393E+02   -0.15393E+02   -0.15393E+02
  506    -0.22887E+02   -0.22887E+02   -0.22887E+02   -0.22887E+02   -0.22887E+02
  507    -0.22787E+02   -0.22787E+02   -0.22787E+02   -0.22787E+02   -0.22787E+02
  508    -0.19950E+02   -0.19950E+02   -0.19950E+02   -0.19950E+02   -0.19950E+02
  509    -0.19900E+02   -0.19900E+02   -0.19900E+02   -0.19900E+02   -0.19900E+02
  510    -0.20023E+02   -0.20023E+02   -0.20023E+02   -0.20023E+02   -0.20023E+02
  511    -0.21355E+02   -0.21355E+02   -0.21355E+02   -0.21355E+02   -0.21355E+02
  512    -0.19118E+02   -0.19118E+02   -0.19118E+02   -0.19118E+02   -0.19118E+02
  513    -0.19945E+02   -0.19945E+02   -0.19945E+02   -0.19945E+02   -0.19945E+02
  514     0.99692E+37    0.99692E+37    0.99692E+37    0.99692E+37    0.99692E+37
  515     0.99692E+37    0.99692E+37    0.99692E+37    0.99692E+37    0.99692E+37
