# Supplementary material for: Unprecedented 2015/2016 Indo‐Pacific Heat Transfer Speeds Up Tropical Pacific Heat Recharge
Source: Geophys Res Lett. 2018 Apr 6;45(7):3274–84. doi: 10.1002/2018GL077106 (PMC5993239; doi:10.1002/2018GL077106)
Supplement: Supplementary file 11 — Data Set 10 [file GRL-45-3274-s011.txt]

 ORAS5 ITF 0-400m volume transport in Sv (5 members beginning in 1975/01)
    0    -0.17577E+02   -0.17577E+02   -0.17577E+02   -0.17577E+02   -0.17577E+02
    1    -0.13710E+02   -0.13710E+02   -0.13710E+02   -0.13710E+02   -0.13710E+02
    2    -0.17501E+02   -0.17501E+02   -0.17501E+02   -0.17501E+02   -0.17501E+02
    3    -0.14891E+02   -0.14891E+02   -0.14891E+02   -0.14891E+02   -0.14891E+02
    4    -0.19885E+02   -0.19885E+02   -0.19885E+02   -0.19885E+02   -0.19885E+02
    5    -0.18047E+02   -0.18047E+02   -0.18047E+02   -0.18047E+02   -0.18047E+02
    6    -0.25073E+02   -0.25073E+02   -0.25073E+02   -0.25073E+02   -0.25073E+02
    7    -0.20773E+02   -0.20773E+02   -0.20773E+02   -0.20773E+02   -0.20773E+02
    8    -0.20909E+02   -0.20909E+02   -0.20909E+02   -0.20909E+02   -0.20909E+02
    9    -0.13023E+02   -0.13023E+02   -0.13023E+02   -0.13023E+02   -0.13023E+02
   10    -0.16131E+02   -0.16131E+02   -0.16131E+02   -0.16131E+02   -0.16131E+02
   11    -0.16277E+02   -0.16277E+02   -0.16277E+02   -0.16277E+02   -0.16277E+02
   12    -0.19156E+02   -0.19156E+02   -0.19156E+02   -0.19156E+02   -0.19156E+02
   13    -0.18731E+02   -0.18731E+02   -0.18731E+02   -0.18731E+02   -0.18731E+02
   14    -0.11951E+02   -0.11951E+02   -0.11951E+02   -0.11951E+02   -0.11951E+02
   15    -0.14696E+02   -0.14696E+02   -0.14696E+02   -0.14696E+02   -0.14696E+02
   16    -0.10231E+02   -0.10231E+02   -0.10231E+02   -0.10231E+02   -0.10231E+02
   17    -0.21788E+02   -0.21788E+02   -0.21788E+02   -0.21788E+02   -0.21788E+02
   18    -0.18978E+02   -0.18978E+02   -0.18978E+02   -0.18978E+02   -0.18978E+02
   19    -0.16945E+02   -0.16945E+02   -0.16945E+02   -0.16945E+02   -0.16945E+02
   20    -0.14593E+02   -0.14593E+02   -0.14593E+02   -0.14593E+02   -0.14593E+02
   21    -0.11292E+02   -0.11292E+02   -0.11292E+02   -0.11292E+02   -0.11292E+02
   22    -0.12555E+02   -0.12555E+02   -0.12555E+02   -0.12555E+02   -0.12555E+02
   23    -0.13395E+02   -0.13395E+02   -0.13395E+02   -0.13395E+02   -0.13395E+02
   24    -0.13593E+02   -0.13593E+02   -0.13593E+02   -0.13593E+02   -0.13593E+02
   25    -0.14598E+02   -0.14598E+02   -0.14598E+02   -0.14598E+02   -0.14598E+02
   26    -0.12881E+02   -0.12881E+02   -0.12881E+02   -0.12881E+02   -0.12881E+02
   27    -0.14829E+02   -0.14829E+02   -0.14829E+02   -0.14829E+02   -0.14829E+02
   28    -0.94274E+01   -0.94274E+01   -0.94274E+01   -0.94274E+01   -0.94274E+01
   29    -0.18177E+02   -0.18177E+02   -0.18177E+02   -0.18177E+02   -0.18177E+02
   30    -0.23878E+02   -0.23878E+02   -0.23878E+02   -0.23878E+02   -0.23878E+02
   31    -0.19929E+02   -0.19929E+02   -0.19929E+02   -0.19929E+02   -0.19929E+02
   32    -0.16808E+02   -0.16808E+02   -0.16808E+02   -0.16808E+02   -0.16808E+02
   33    -0.14965E+02   -0.14965E+02   -0.14965E+02   -0.14965E+02   -0.14965E+02
   34    -0.13672E+02   -0.13672E+02   -0.13672E+02   -0.13672E+02   -0.13672E+02
   35    -0.10268E+02   -0.10268E+02   -0.10268E+02   -0.10268E+02   -0.10268E+02
   36    -0.14554E+02   -0.14554E+02   -0.14554E+02   -0.14554E+02   -0.14554E+02
   37    -0.10960E+02   -0.10960E+02   -0.10960E+02   -0.10960E+02   -0.10960E+02
   38    -0.14937E+02   -0.14937E+02   -0.14937E+02   -0.14937E+02   -0.14937E+02
   39    -0.15115E+02   -0.15115E+02   -0.15115E+02   -0.15115E+02   -0.15115E+02
   40    -0.94943E+01   -0.94943E+01   -0.94943E+01   -0.94943E+01   -0.94943E+01
   41    -0.23176E+02   -0.23176E+02   -0.23176E+02   -0.23176E+02   -0.23176E+02
   42    -0.23016E+02   -0.23016E+02   -0.23016E+02   -0.23016E+02   -0.23016E+02
   43    -0.20038E+02   -0.20038E+02   -0.20038E+02   -0.20038E+02   -0.20038E+02
   44    -0.21351E+02   -0.21351E+02   -0.21351E+02   -0.21351E+02   -0.21351E+02
   45    -0.15506E+02   -0.15506E+02   -0.15506E+02   -0.15506E+02   -0.15506E+02
   46    -0.11341E+02   -0.11341E+02   -0.11341E+02   -0.11341E+02   -0.11341E+02
   47    -0.18860E+02   -0.18860E+02   -0.18860E+02   -0.18860E+02   -0.18860E+02
   48    -0.12121E+02   -0.12121E+02   -0.12121E+02   -0.12121E+02   -0.12121E+02
   49    -0.14110E+02   -0.14110E+02   -0.14110E+02   -0.14110E+02   -0.14110E+02
   50    -0.11767E+02   -0.11767E+02   -0.11767E+02   -0.11767E+02   -0.11767E+02
   51    -0.99730E+01   -0.99730E+01   -0.99730E+01   -0.99730E+01   -0.99730E+01
   52    -0.17300E+02   -0.17300E+02   -0.17300E+02   -0.17300E+02   -0.17300E+02
   53    -0.22125E+02   -0.22125E+02   -0.22125E+02   -0.22125E+02   -0.22125E+02
   54    -0.21917E+02   -0.21917E+02   -0.21917E+02   -0.21917E+02   -0.21917E+02
   55    -0.18229E+02   -0.18229E+02   -0.18229E+02   -0.18229E+02   -0.18229E+02
   56    -0.16466E+02   -0.16466E+02   -0.16466E+02   -0.16466E+02   -0.16466E+02
   57    -0.14132E+02   -0.14132E+02   -0.14132E+02   -0.14132E+02   -0.14132E+02
   58    -0.14690E+02   -0.14690E+02   -0.14690E+02   -0.14690E+02   -0.14690E+02
   59    -0.15397E+02   -0.15397E+02   -0.15397E+02   -0.15397E+02   -0.15397E+02
   60    -0.13103E+02   -0.13103E+02   -0.13103E+02   -0.13103E+02   -0.13103E+02
   61    -0.10691E+02   -0.10691E+02   -0.10691E+02   -0.10691E+02   -0.10691E+02
   62    -0.11609E+02   -0.11609E+02   -0.11609E+02   -0.11609E+02   -0.11609E+02
   63    -0.10744E+02   -0.10744E+02   -0.10744E+02   -0.10744E+02   -0.10744E+02
   64    -0.13241E+02   -0.13241E+02   -0.13241E+02   -0.13241E+02   -0.13241E+02
   65    -0.13286E+02   -0.13286E+02   -0.13286E+02   -0.13286E+02   -0.13286E+02
   66    -0.19590E+02   -0.19590E+02   -0.19590E+02   -0.19590E+02   -0.19590E+02
   67    -0.18389E+02   -0.18389E+02   -0.18389E+02   -0.18389E+02   -0.18389E+02
   68    -0.19472E+02   -0.19472E+02   -0.19472E+02   -0.19472E+02   -0.19472E+02
   69    -0.13155E+02   -0.13155E+02   -0.13155E+02   -0.13155E+02   -0.13155E+02
   70    -0.15092E+02   -0.15092E+02   -0.15092E+02   -0.15092E+02   -0.15092E+02
   71    -0.12642E+02   -0.12642E+02   -0.12642E+02   -0.12642E+02   -0.12642E+02
   72    -0.12650E+02   -0.12650E+02   -0.12650E+02   -0.12650E+02   -0.12650E+02
   73    -0.12691E+02   -0.12691E+02   -0.12691E+02   -0.12691E+02   -0.12691E+02
   74    -0.18073E+02   -0.18073E+02   -0.18073E+02   -0.18073E+02   -0.18073E+02
   75    -0.10091E+02   -0.10091E+02   -0.10091E+02   -0.10091E+02   -0.10091E+02
   76    -0.12477E+02   -0.12477E+02   -0.12477E+02   -0.12477E+02   -0.12477E+02
   77    -0.16112E+02   -0.16112E+02   -0.16112E+02   -0.16112E+02   -0.16112E+02
   78    -0.23715E+02   -0.23715E+02   -0.23715E+02   -0.23715E+02   -0.23715E+02
   79    -0.22238E+02   -0.22238E+02   -0.22238E+02   -0.22238E+02   -0.22238E+02
   80    -0.18962E+02   -0.18962E+02   -0.18962E+02   -0.18962E+02   -0.18962E+02
   81    -0.14948E+02   -0.14948E+02   -0.14948E+02   -0.14948E+02   -0.14948E+02
   82    -0.75705E+01   -0.75705E+01   -0.75705E+01   -0.75705E+01   -0.75705E+01
   83    -0.17748E+02   -0.17748E+02   -0.17748E+02   -0.17748E+02   -0.17748E+02
   84    -0.15618E+02   -0.15618E+02   -0.15618E+02   -0.15618E+02   -0.15618E+02
   85    -0.16057E+02   -0.16057E+02   -0.16057E+02   -0.16057E+02   -0.16057E+02
   86    -0.11681E+02   -0.11681E+02   -0.11681E+02   -0.11681E+02   -0.11681E+02
   87    -0.13775E+02   -0.13775E+02   -0.13775E+02   -0.13775E+02   -0.13775E+02
   88    -0.17055E+02   -0.17055E+02   -0.17055E+02   -0.17055E+02   -0.17055E+02
   89    -0.16148E+02   -0.16148E+02   -0.16148E+02   -0.16148E+02   -0.16148E+02
   90    -0.20691E+02   -0.20691E+02   -0.20691E+02   -0.20691E+02   -0.20691E+02
   91    -0.24722E+02   -0.24722E+02   -0.24722E+02   -0.24722E+02   -0.24722E+02
   92    -0.16233E+02   -0.16233E+02   -0.16233E+02   -0.16233E+02   -0.16233E+02
   93    -0.14165E+02   -0.14165E+02   -0.14165E+02   -0.14165E+02   -0.14165E+02
   94    -0.14354E+02   -0.14354E+02   -0.14354E+02   -0.14354E+02   -0.14354E+02
   95    -0.14026E+02   -0.14026E+02   -0.14026E+02   -0.14026E+02   -0.14026E+02
   96    -0.11251E+02   -0.11251E+02   -0.11251E+02   -0.11251E+02   -0.11251E+02
   97    -0.14942E+02   -0.14942E+02   -0.14942E+02   -0.14942E+02   -0.14942E+02
   98    -0.10132E+02   -0.10132E+02   -0.10132E+02   -0.10132E+02   -0.10132E+02
   99    -0.71886E+01   -0.71886E+01   -0.71886E+01   -0.71886E+01   -0.71886E+01
  100    -0.12025E+02   -0.12025E+02   -0.12025E+02   -0.12025E+02   -0.12025E+02
  101    -0.19991E+02   -0.19991E+02   -0.19991E+02   -0.19991E+02   -0.19991E+02
  102    -0.21987E+02   -0.21987E+02   -0.21987E+02   -0.21987E+02   -0.21987E+02
  103    -0.19273E+02   -0.19273E+02   -0.19273E+02   -0.19273E+02   -0.19273E+02
  104    -0.16800E+02   -0.16800E+02   -0.16800E+02   -0.16800E+02   -0.16800E+02
  105    -0.95074E+01   -0.95074E+01   -0.95074E+01   -0.95074E+01   -0.95074E+01
  106    -0.31874E+01   -0.31874E+01   -0.31874E+01   -0.31874E+01   -0.31874E+01
  107    -0.13808E+02   -0.13808E+02   -0.13808E+02   -0.13808E+02   -0.13808E+02
  108    -0.11232E+02   -0.11232E+02   -0.11232E+02   -0.11232E+02   -0.11232E+02
  109    -0.90778E+01   -0.90778E+01   -0.90778E+01   -0.90778E+01   -0.90778E+01
  110    -0.10118E+02   -0.10118E+02   -0.10118E+02   -0.10118E+02   -0.10118E+02
  111    -0.14206E+02   -0.14206E+02   -0.14206E+02   -0.14206E+02   -0.14206E+02
  112    -0.15440E+02   -0.15440E+02   -0.15440E+02   -0.15440E+02   -0.15440E+02
  113    -0.23852E+02   -0.23852E+02   -0.23852E+02   -0.23852E+02   -0.23852E+02
  114    -0.20237E+02   -0.20237E+02   -0.20237E+02   -0.20237E+02   -0.20237E+02
  115    -0.15583E+02   -0.15583E+02   -0.15583E+02   -0.15583E+02   -0.15583E+02
  116    -0.16346E+02   -0.16346E+02   -0.16346E+02   -0.16346E+02   -0.16346E+02
  117    -0.10621E+02   -0.10621E+02   -0.10621E+02   -0.10621E+02   -0.10621E+02
  118    -0.16969E+02   -0.16969E+02   -0.16969E+02   -0.16969E+02   -0.16969E+02
  119    -0.10864E+02   -0.10864E+02   -0.10864E+02   -0.10864E+02   -0.10864E+02
  120    -0.14682E+02   -0.14682E+02   -0.14682E+02   -0.14682E+02   -0.14682E+02
  121    -0.12658E+02   -0.12658E+02   -0.12658E+02   -0.12658E+02   -0.12658E+02
  122    -0.13892E+02   -0.13892E+02   -0.13892E+02   -0.13892E+02   -0.13892E+02
  123    -0.10533E+02   -0.10533E+02   -0.10533E+02   -0.10533E+02   -0.10533E+02
  124    -0.16610E+02   -0.16610E+02   -0.16610E+02   -0.16610E+02   -0.16610E+02
  125    -0.12532E+02   -0.12532E+02   -0.12532E+02   -0.12532E+02   -0.12532E+02
  126    -0.20230E+02   -0.20230E+02   -0.20230E+02   -0.20230E+02   -0.20230E+02
  127    -0.25300E+02   -0.25300E+02   -0.25300E+02   -0.25300E+02   -0.25300E+02
  128    -0.18649E+02   -0.18649E+02   -0.18649E+02   -0.18649E+02   -0.18649E+02
  129    -0.10898E+02   -0.10898E+02   -0.10898E+02   -0.10898E+02   -0.10898E+02
  130    -0.14195E+02   -0.14195E+02   -0.14195E+02   -0.14195E+02   -0.14195E+02
  131    -0.18155E+02   -0.18155E+02   -0.18155E+02   -0.18155E+02   -0.18155E+02
  132    -0.12677E+02   -0.12677E+02   -0.12677E+02   -0.12677E+02   -0.12677E+02
  133    -0.16364E+02   -0.16364E+02   -0.16364E+02   -0.16364E+02   -0.16364E+02
  134    -0.17546E+02   -0.17546E+02   -0.17546E+02   -0.17546E+02   -0.17546E+02
  135    -0.14637E+02   -0.14637E+02   -0.14637E+02   -0.14637E+02   -0.14637E+02
  136    -0.13167E+02   -0.13167E+02   -0.13167E+02   -0.13167E+02   -0.13167E+02
  137    -0.20472E+02   -0.20472E+02   -0.20472E+02   -0.20472E+02   -0.20472E+02
  138    -0.17229E+02   -0.17229E+02   -0.17229E+02   -0.17229E+02   -0.17229E+02
  139    -0.20810E+02   -0.20810E+02   -0.20810E+02   -0.20810E+02   -0.20810E+02
  140    -0.17554E+02   -0.17554E+02   -0.17554E+02   -0.17554E+02   -0.17554E+02
  141    -0.12824E+02   -0.12824E+02   -0.12824E+02   -0.12824E+02   -0.12824E+02
  142    -0.12838E+02   -0.12838E+02   -0.12838E+02   -0.12838E+02   -0.12838E+02
  143    -0.19682E+02   -0.19682E+02   -0.19682E+02   -0.19682E+02   -0.19682E+02
  144    -0.10383E+02   -0.10383E+02   -0.10383E+02   -0.10383E+02   -0.10383E+02
  145    -0.97548E+01   -0.97548E+01   -0.97548E+01   -0.97548E+01   -0.97548E+01
  146    -0.15308E+02   -0.15308E+02   -0.15308E+02   -0.15308E+02   -0.15308E+02
  147    -0.12852E+02   -0.12852E+02   -0.12852E+02   -0.12852E+02   -0.12852E+02
  148    -0.92735E+01   -0.92735E+01   -0.92735E+01   -0.92735E+01   -0.92735E+01
  149    -0.11558E+02   -0.11558E+02   -0.11558E+02   -0.11558E+02   -0.11558E+02
  150    -0.17320E+02   -0.17320E+02   -0.17320E+02   -0.17320E+02   -0.17320E+02
  151    -0.19339E+02   -0.19339E+02   -0.19339E+02   -0.19339E+02   -0.19339E+02
  152    -0.17351E+02   -0.17351E+02   -0.17351E+02   -0.17351E+02   -0.17351E+02
  153    -0.11495E+02   -0.11495E+02   -0.11495E+02   -0.11495E+02   -0.11495E+02
  154    -0.47371E+01   -0.47371E+01   -0.47371E+01   -0.47371E+01   -0.47371E+01
  155    -0.69905E+01   -0.69905E+01   -0.69905E+01   -0.69905E+01   -0.69905E+01
  156    -0.16055E+02   -0.16055E+02   -0.16055E+02   -0.16055E+02   -0.16055E+02
  157    -0.13661E+02   -0.13661E+02   -0.13661E+02   -0.13661E+02   -0.13661E+02
  158    -0.10472E+02   -0.10472E+02   -0.10472E+02   -0.10472E+02   -0.10472E+02
  159    -0.12641E+02   -0.12641E+02   -0.12641E+02   -0.12641E+02   -0.12641E+02
  160    -0.63465E+01   -0.63465E+01   -0.63465E+01   -0.63465E+01   -0.63465E+01
  161    -0.24244E+02   -0.24244E+02   -0.24244E+02   -0.24244E+02   -0.24244E+02
  162    -0.23809E+02   -0.23809E+02   -0.23809E+02   -0.23809E+02   -0.23809E+02
  163    -0.24354E+02   -0.24354E+02   -0.24354E+02   -0.24354E+02   -0.24354E+02
  164    -0.20962E+02   -0.20962E+02   -0.20962E+02   -0.20962E+02   -0.20962E+02
  165    -0.13726E+02   -0.13726E+02   -0.13726E+02   -0.13726E+02   -0.13726E+02
  166    -0.87491E+01   -0.87491E+01   -0.87491E+01   -0.87491E+01   -0.87491E+01
  167    -0.17360E+02   -0.17360E+02   -0.17360E+02   -0.17360E+02   -0.17360E+02
  168    -0.19011E+02   -0.19011E+02   -0.19011E+02   -0.19011E+02   -0.19011E+02
  169    -0.18955E+02   -0.18955E+02   -0.18955E+02   -0.18955E+02   -0.18955E+02
  170    -0.14354E+02   -0.14354E+02   -0.14354E+02   -0.14354E+02   -0.14354E+02
  171    -0.15880E+02   -0.15880E+02   -0.15880E+02   -0.15880E+02   -0.15880E+02
  172    -0.11316E+02   -0.11316E+02   -0.11316E+02   -0.11316E+02   -0.11316E+02
  173    -0.17732E+02   -0.17732E+02   -0.17732E+02   -0.17732E+02   -0.17732E+02
  174    -0.20776E+02   -0.20776E+02   -0.20776E+02   -0.20776E+02   -0.20776E+02
  175    -0.23015E+02   -0.23015E+02   -0.23015E+02   -0.23015E+02   -0.23015E+02
  176    -0.24629E+02   -0.24629E+02   -0.24629E+02   -0.24629E+02   -0.24629E+02
  177    -0.18733E+02   -0.18733E+02   -0.18733E+02   -0.18733E+02   -0.18733E+02
  178    -0.11803E+02   -0.11803E+02   -0.11803E+02   -0.11803E+02   -0.11803E+02
  179    -0.17224E+02   -0.17224E+02   -0.17224E+02   -0.17224E+02   -0.17224E+02
  180    -0.12657E+02   -0.12657E+02   -0.12657E+02   -0.12657E+02   -0.12657E+02
  181    -0.15200E+02   -0.15200E+02   -0.15200E+02   -0.15200E+02   -0.15200E+02
  182    -0.11406E+02   -0.11406E+02   -0.11406E+02   -0.11406E+02   -0.11406E+02
  183    -0.78704E+01   -0.78704E+01   -0.78704E+01   -0.78704E+01   -0.78704E+01
  184    -0.15829E+02   -0.15829E+02   -0.15829E+02   -0.15829E+02   -0.15829E+02
  185    -0.17913E+02   -0.17913E+02   -0.17913E+02   -0.17913E+02   -0.17913E+02
  186    -0.20194E+02   -0.20194E+02   -0.20194E+02   -0.20194E+02   -0.20194E+02
  187    -0.15355E+02   -0.15355E+02   -0.15355E+02   -0.15355E+02   -0.15355E+02
  188    -0.17766E+02   -0.17766E+02   -0.17766E+02   -0.17766E+02   -0.17766E+02
  189    -0.19602E+02   -0.19602E+02   -0.19602E+02   -0.19602E+02   -0.19602E+02
  190    -0.13620E+02   -0.13620E+02   -0.13620E+02   -0.13620E+02   -0.13620E+02
  191    -0.14194E+02   -0.14194E+02   -0.14194E+02   -0.14194E+02   -0.14194E+02
  192    -0.11560E+02   -0.11560E+02   -0.11560E+02   -0.11560E+02   -0.11560E+02
  193    -0.11535E+02   -0.11535E+02   -0.11535E+02   -0.11535E+02   -0.11535E+02
  194    -0.15186E+02   -0.15186E+02   -0.15186E+02   -0.15186E+02   -0.15186E+02
  195    -0.11811E+02   -0.11811E+02   -0.11811E+02   -0.11811E+02   -0.11811E+02
  196    -0.14203E+02   -0.14203E+02   -0.14203E+02   -0.14203E+02   -0.14203E+02
  197    -0.12328E+02   -0.12328E+02   -0.12328E+02   -0.12328E+02   -0.12328E+02
  198    -0.21587E+02   -0.21587E+02   -0.21587E+02   -0.21587E+02   -0.21587E+02
  199    -0.21103E+02   -0.21103E+02   -0.21103E+02   -0.21103E+02   -0.21103E+02
  200    -0.16065E+02   -0.16065E+02   -0.16065E+02   -0.16065E+02   -0.16065E+02
  201    -0.13288E+02   -0.13288E+02   -0.13288E+02   -0.13288E+02   -0.13288E+02
  202    -0.10029E+02   -0.10029E+02   -0.10029E+02   -0.10029E+02   -0.10029E+02
  203    -0.14781E+02   -0.14781E+02   -0.14781E+02   -0.14781E+02   -0.14781E+02
  204    -0.13386E+02   -0.13386E+02   -0.13386E+02   -0.13386E+02   -0.13386E+02
  205    -0.86268E+01   -0.86268E+01   -0.86268E+01   -0.86268E+01   -0.86268E+01
  206    -0.10925E+02   -0.10925E+02   -0.10925E+02   -0.10925E+02   -0.10925E+02
  207    -0.81232E+01   -0.81232E+01   -0.81232E+01   -0.81232E+01   -0.81232E+01
  208    -0.82311E+01   -0.82311E+01   -0.82311E+01   -0.82311E+01   -0.82311E+01
  209    -0.11681E+02   -0.11681E+02   -0.11681E+02   -0.11681E+02   -0.11681E+02
  210    -0.18383E+02   -0.18383E+02   -0.18383E+02   -0.18383E+02   -0.18383E+02
  211    -0.16204E+02   -0.16204E+02   -0.16204E+02   -0.16204E+02   -0.16204E+02
  212    -0.14684E+02   -0.14684E+02   -0.14684E+02   -0.14684E+02   -0.14684E+02
  213    -0.95852E+01   -0.95852E+01   -0.95852E+01   -0.95852E+01   -0.95852E+01
  214    -0.12010E+02   -0.12010E+02   -0.12010E+02   -0.12010E+02   -0.12010E+02
  215    -0.11943E+02   -0.11943E+02   -0.11943E+02   -0.11943E+02   -0.11943E+02
  216    -0.13099E+02   -0.13099E+02   -0.13099E+02   -0.13099E+02   -0.13099E+02
  217    -0.11473E+02   -0.11473E+02   -0.11473E+02   -0.11473E+02   -0.11473E+02
  218    -0.99693E+01   -0.99693E+01   -0.99693E+01   -0.99693E+01   -0.99693E+01
  219    -0.70073E+01   -0.70073E+01   -0.70073E+01   -0.70073E+01   -0.70073E+01
  220    -0.98602E+01   -0.98602E+01   -0.98602E+01   -0.98602E+01   -0.98602E+01
  221    -0.16187E+02   -0.16187E+02   -0.16187E+02   -0.16187E+02   -0.16187E+02
  222    -0.17551E+02   -0.17551E+02   -0.17551E+02   -0.17551E+02   -0.17551E+02
  223    -0.15794E+02   -0.15794E+02   -0.15794E+02   -0.15794E+02   -0.15794E+02
  224    -0.15861E+02   -0.15861E+02   -0.15861E+02   -0.15861E+02   -0.15861E+02
  225    -0.12845E+02   -0.12845E+02   -0.12845E+02   -0.12845E+02   -0.12845E+02
  226    -0.87717E+01   -0.87717E+01   -0.87717E+01   -0.87717E+01   -0.87717E+01
  227    -0.11577E+02   -0.11577E+02   -0.11577E+02   -0.11577E+02   -0.11577E+02
  228    -0.14257E+02   -0.14257E+02   -0.14257E+02   -0.14257E+02   -0.14257E+02
  229    -0.13834E+02   -0.13834E+02   -0.13834E+02   -0.13834E+02   -0.13834E+02
  230    -0.16272E+02   -0.16272E+02   -0.16272E+02   -0.16272E+02   -0.16272E+02
  231    -0.15307E+02   -0.15307E+02   -0.15307E+02   -0.15307E+02   -0.15307E+02
  232    -0.16323E+02   -0.16323E+02   -0.16323E+02   -0.16323E+02   -0.16323E+02
  233    -0.16744E+02   -0.16744E+02   -0.16744E+02   -0.16744E+02   -0.16744E+02
  234    -0.25031E+02   -0.25031E+02   -0.25031E+02   -0.25031E+02   -0.25031E+02
  235    -0.19779E+02   -0.19779E+02   -0.19779E+02   -0.19779E+02   -0.19779E+02
  236    -0.17921E+02   -0.17921E+02   -0.17921E+02   -0.17921E+02   -0.17921E+02
  237    -0.12853E+02   -0.12853E+02   -0.12853E+02   -0.12853E+02   -0.12853E+02
  238    -0.13816E+02   -0.13816E+02   -0.13816E+02   -0.13816E+02   -0.13816E+02
  239    -0.13064E+02   -0.13064E+02   -0.13064E+02   -0.13064E+02   -0.13064E+02
  240    -0.71933E+01   -0.71933E+01   -0.71933E+01   -0.71933E+01   -0.71933E+01
  241    -0.10678E+02   -0.10678E+02   -0.10678E+02   -0.10678E+02   -0.10678E+02
  242    -0.84340E+01   -0.84340E+01   -0.84340E+01   -0.84340E+01   -0.84340E+01
  243    -0.98558E+01   -0.98558E+01   -0.98558E+01   -0.98558E+01   -0.98558E+01
  244    -0.13749E+02   -0.13749E+02   -0.13749E+02   -0.13749E+02   -0.13749E+02
  245    -0.16028E+02   -0.16028E+02   -0.16028E+02   -0.16028E+02   -0.16028E+02
  246    -0.20344E+02   -0.20344E+02   -0.20344E+02   -0.20344E+02   -0.20344E+02
  247    -0.22924E+02   -0.22924E+02   -0.22924E+02   -0.22924E+02   -0.22924E+02
  248    -0.19649E+02   -0.19649E+02   -0.19649E+02   -0.19649E+02   -0.19649E+02
  249    -0.16155E+02   -0.16155E+02   -0.16155E+02   -0.16155E+02   -0.16155E+02
  250    -0.87246E+01   -0.87246E+01   -0.87246E+01   -0.87246E+01   -0.87246E+01
  251    -0.15674E+02   -0.15674E+02   -0.15674E+02   -0.15674E+02   -0.15674E+02
  252    -0.17912E+02   -0.17912E+02   -0.17912E+02   -0.17912E+02   -0.17912E+02
  253    -0.14954E+02   -0.14954E+02   -0.14954E+02   -0.14954E+02   -0.14954E+02
  254    -0.13818E+02   -0.13818E+02   -0.13818E+02   -0.13818E+02   -0.13818E+02
  255    -0.10610E+02   -0.10610E+02   -0.10610E+02   -0.10610E+02   -0.10610E+02
  256    -0.14868E+02   -0.14868E+02   -0.14868E+02   -0.14868E+02   -0.14868E+02
  257    -0.19032E+02   -0.19032E+02   -0.19032E+02   -0.19032E+02   -0.19032E+02
  258    -0.22005E+02   -0.22005E+02   -0.22005E+02   -0.22005E+02   -0.22005E+02
  259    -0.17369E+02   -0.17369E+02   -0.17369E+02   -0.17369E+02   -0.17369E+02
  260    -0.21689E+02   -0.21689E+02   -0.21689E+02   -0.21689E+02   -0.21689E+02
  261    -0.11515E+02   -0.11515E+02   -0.11515E+02   -0.11515E+02   -0.11515E+02
  262    -0.14005E+02   -0.14005E+02   -0.14005E+02   -0.14005E+02   -0.14005E+02
  263    -0.13457E+02   -0.13457E+02   -0.13457E+02   -0.13457E+02   -0.13457E+02
  264    -0.16140E+02   -0.16140E+02   -0.16140E+02   -0.16140E+02   -0.16140E+02
  265    -0.96379E+01   -0.96379E+01   -0.96379E+01   -0.96379E+01   -0.96379E+01
  266    -0.12879E+02   -0.12879E+02   -0.12879E+02   -0.12879E+02   -0.12879E+02
  267    -0.15254E+02   -0.15254E+02   -0.15254E+02   -0.15254E+02   -0.15254E+02
  268    -0.37016E+01   -0.37016E+01   -0.37016E+01   -0.37016E+01   -0.37016E+01
  269    -0.22016E+02   -0.22016E+02   -0.22016E+02   -0.22016E+02   -0.22016E+02
  270    -0.25114E+02   -0.25114E+02   -0.25114E+02   -0.25114E+02   -0.25114E+02
  271    -0.17468E+02   -0.17468E+02   -0.17468E+02   -0.17468E+02   -0.17468E+02
  272    -0.15030E+02   -0.15030E+02   -0.15030E+02   -0.15030E+02   -0.15030E+02
  273    -0.16951E+02   -0.16951E+02   -0.16951E+02   -0.16951E+02   -0.16951E+02
  274    -0.13025E+02   -0.13025E+02   -0.13025E+02   -0.13025E+02   -0.13025E+02
  275    -0.77669E+01   -0.77669E+01   -0.77669E+01   -0.77669E+01   -0.77669E+01
  276    -0.31765E+01   -0.31765E+01   -0.31765E+01   -0.31765E+01   -0.31765E+01
  277    -0.95866E+01   -0.95866E+01   -0.95866E+01   -0.95866E+01   -0.95866E+01
  278    -0.96011E+01   -0.96011E+01   -0.96011E+01   -0.96011E+01   -0.96011E+01
  279    -0.80474E+01   -0.80474E+01   -0.80474E+01   -0.80474E+01   -0.80474E+01
  280    -0.86383E+01   -0.86383E+01   -0.86383E+01   -0.86383E+01   -0.86383E+01
  281    -0.13044E+02   -0.13044E+02   -0.13044E+02   -0.13044E+02   -0.13044E+02
  282    -0.15885E+02   -0.15885E+02   -0.15885E+02   -0.15885E+02   -0.15885E+02
  283    -0.18334E+02   -0.18334E+02   -0.18334E+02   -0.18334E+02   -0.18334E+02
  284    -0.17913E+02   -0.17913E+02   -0.17913E+02   -0.17913E+02   -0.17913E+02
  285    -0.13731E+02   -0.13731E+02   -0.13731E+02   -0.13731E+02   -0.13731E+02
  286    -0.54741E+01   -0.54741E+01   -0.54741E+01   -0.54741E+01   -0.54741E+01
  287    -0.96104E+01   -0.96104E+01   -0.96104E+01   -0.96104E+01   -0.96104E+01
  288    -0.14372E+02   -0.14372E+02   -0.14372E+02   -0.14372E+02   -0.14372E+02
  289    -0.14533E+02   -0.14533E+02   -0.14533E+02   -0.14533E+02   -0.14533E+02
  290    -0.16427E+02   -0.16427E+02   -0.16427E+02   -0.16427E+02   -0.16427E+02
  291    -0.97024E+01   -0.97024E+01   -0.97024E+01   -0.97024E+01   -0.97024E+01
  292    -0.17491E+02   -0.17491E+02   -0.17491E+02   -0.17491E+02   -0.17491E+02
  293    -0.24156E+02   -0.24156E+02   -0.24156E+02   -0.24156E+02   -0.24156E+02
  294    -0.23335E+02   -0.23335E+02   -0.23335E+02   -0.23335E+02   -0.23335E+02
  295    -0.18691E+02   -0.18691E+02   -0.18691E+02   -0.18691E+02   -0.18691E+02
  296    -0.21794E+02   -0.21794E+02   -0.21794E+02   -0.21794E+02   -0.21794E+02
  297    -0.13112E+02   -0.13112E+02   -0.13112E+02   -0.13112E+02   -0.13112E+02
  298    -0.13362E+02   -0.13362E+02   -0.13362E+02   -0.13362E+02   -0.13362E+02
  299    -0.12267E+02   -0.12267E+02   -0.12267E+02   -0.12267E+02   -0.12267E+02
  300    -0.18259E+02   -0.18259E+02   -0.18259E+02   -0.18259E+02   -0.18259E+02
  301    -0.12852E+02   -0.12852E+02   -0.12852E+02   -0.12852E+02   -0.12852E+02
  302    -0.15129E+02   -0.15129E+02   -0.15129E+02   -0.15129E+02   -0.15129E+02
  303    -0.16864E+02   -0.16864E+02   -0.16864E+02   -0.16864E+02   -0.16864E+02
  304    -0.21556E+02   -0.21556E+02   -0.21556E+02   -0.21556E+02   -0.21556E+02
  305    -0.20333E+02   -0.20333E+02   -0.20333E+02   -0.20333E+02   -0.20333E+02
  306    -0.22209E+02   -0.22209E+02   -0.22209E+02   -0.22209E+02   -0.22209E+02
  307    -0.19221E+02   -0.19221E+02   -0.19221E+02   -0.19221E+02   -0.19221E+02
  308    -0.24504E+02   -0.24504E+02   -0.24504E+02   -0.24504E+02   -0.24504E+02
  309    -0.14764E+02   -0.14764E+02   -0.14764E+02   -0.14764E+02   -0.14764E+02
  310    -0.10699E+02   -0.10699E+02   -0.10699E+02   -0.10699E+02   -0.10699E+02
  311    -0.10707E+02   -0.10707E+02   -0.10707E+02   -0.10707E+02   -0.10707E+02
  312    -0.15691E+02   -0.15691E+02   -0.15691E+02   -0.15691E+02   -0.15691E+02
  313    -0.12101E+02   -0.12101E+02   -0.12101E+02   -0.12101E+02   -0.12101E+02
  314    -0.15231E+02   -0.15231E+02   -0.15231E+02   -0.15231E+02   -0.15231E+02
  315    -0.17687E+02   -0.17687E+02   -0.17687E+02   -0.17687E+02   -0.17687E+02
  316    -0.14444E+02   -0.14444E+02   -0.14444E+02   -0.14444E+02   -0.14444E+02
  317    -0.19002E+02   -0.19002E+02   -0.19002E+02   -0.19002E+02   -0.19002E+02
  318    -0.20122E+02   -0.20122E+02   -0.20122E+02   -0.20122E+02   -0.20122E+02
  319    -0.18244E+02   -0.18244E+02   -0.18244E+02   -0.18244E+02   -0.18244E+02
  320    -0.19686E+02   -0.19686E+02   -0.19686E+02   -0.19686E+02   -0.19686E+02
  321    -0.12333E+02   -0.12333E+02   -0.12333E+02   -0.12333E+02   -0.12333E+02
  322    -0.89807E+01   -0.89807E+01   -0.89807E+01   -0.89807E+01   -0.89807E+01
  323    -0.14792E+02   -0.14792E+02   -0.14792E+02   -0.14792E+02   -0.14792E+02
  324    -0.18389E+02   -0.18389E+02   -0.18389E+02   -0.18389E+02   -0.18389E+02
  325    -0.95538E+01   -0.95538E+01   -0.95538E+01   -0.95538E+01   -0.95538E+01
  326    -0.14655E+02   -0.14655E+02   -0.14655E+02   -0.14655E+02   -0.14655E+02
  327    -0.11647E+02   -0.11647E+02   -0.11647E+02   -0.11647E+02   -0.11647E+02
  328    -0.60476E+01   -0.60476E+01   -0.60476E+01   -0.60476E+01   -0.60476E+01
  329    -0.18576E+02   -0.18576E+02   -0.18576E+02   -0.18576E+02   -0.18576E+02
  330    -0.18479E+02   -0.18479E+02   -0.18479E+02   -0.18479E+02   -0.18479E+02
  331    -0.19928E+02   -0.19928E+02   -0.19928E+02   -0.19928E+02   -0.19928E+02
  332    -0.19616E+02   -0.19616E+02   -0.19616E+02   -0.19616E+02   -0.19616E+02
  333    -0.12874E+02   -0.12874E+02   -0.12874E+02   -0.12874E+02   -0.12874E+02
  334    -0.12140E+02   -0.12140E+02   -0.12140E+02   -0.12140E+02   -0.12140E+02
  335    -0.90688E+01   -0.90688E+01   -0.90688E+01   -0.90688E+01   -0.90688E+01
  336    -0.12779E+02   -0.12779E+02   -0.12779E+02   -0.12779E+02   -0.12779E+02
  337    -0.83376E+01   -0.83376E+01   -0.83376E+01   -0.83376E+01   -0.83376E+01
  338    -0.11711E+02   -0.11711E+02   -0.11711E+02   -0.11711E+02   -0.11711E+02
  339    -0.13105E+02   -0.13105E+02   -0.13105E+02   -0.13105E+02   -0.13105E+02
  340    -0.61141E+01   -0.61141E+01   -0.61141E+01   -0.61141E+01   -0.61141E+01
  341    -0.23160E+02   -0.23160E+02   -0.23160E+02   -0.23160E+02   -0.23160E+02
  342    -0.23266E+02   -0.23266E+02   -0.23266E+02   -0.23266E+02   -0.23266E+02
  343    -0.13051E+02   -0.13051E+02   -0.13051E+02   -0.13051E+02   -0.13051E+02
  344    -0.20499E+02   -0.20499E+02   -0.20499E+02   -0.20499E+02   -0.20499E+02
  345    -0.13408E+02   -0.13408E+02   -0.13408E+02   -0.13408E+02   -0.13408E+02
  346    -0.11339E+02   -0.11339E+02   -0.11339E+02   -0.11339E+02   -0.11339E+02
  347    -0.13505E+02   -0.13505E+02   -0.13505E+02   -0.13505E+02   -0.13505E+02
  348    -0.18565E+02   -0.18565E+02   -0.18565E+02   -0.18565E+02   -0.18565E+02
  349    -0.12306E+02   -0.12306E+02   -0.12306E+02   -0.12306E+02   -0.12306E+02
  350    -0.61371E+01   -0.61371E+01   -0.61371E+01   -0.61371E+01   -0.61371E+01
  351    -0.13452E+02   -0.13452E+02   -0.13452E+02   -0.13452E+02   -0.13452E+02
  352    -0.73790E+01   -0.73790E+01   -0.73790E+01   -0.73790E+01   -0.73790E+01
  353    -0.19951E+02   -0.19951E+02   -0.19951E+02   -0.19951E+02   -0.19951E+02
  354    -0.16932E+02   -0.16932E+02   -0.16932E+02   -0.16932E+02   -0.16932E+02
  355    -0.20449E+02   -0.20449E+02   -0.20449E+02   -0.20449E+02   -0.20449E+02
  356    -0.18203E+02   -0.18203E+02   -0.18203E+02   -0.18203E+02   -0.18203E+02
  357    -0.13563E+02   -0.13563E+02   -0.13563E+02   -0.13563E+02   -0.13563E+02
  358    -0.87782E+01   -0.87782E+01   -0.87782E+01   -0.87782E+01   -0.87782E+01
  359    -0.12415E+02   -0.12415E+02   -0.12415E+02   -0.12415E+02   -0.12415E+02
  360    -0.12277E+02   -0.12277E+02   -0.12277E+02   -0.12277E+02   -0.12277E+02
  361    -0.17311E+02   -0.17311E+02   -0.17311E+02   -0.17311E+02   -0.17311E+02
  362    -0.15076E+02   -0.15076E+02   -0.15076E+02   -0.15076E+02   -0.15076E+02
  363    -0.75441E+01   -0.75441E+01   -0.75441E+01   -0.75441E+01   -0.75441E+01
  364    -0.86267E+01   -0.86267E+01   -0.86267E+01   -0.86267E+01   -0.86267E+01
  365    -0.13659E+02   -0.13659E+02   -0.13659E+02   -0.13659E+02   -0.13659E+02
  366    -0.23661E+02   -0.23661E+02   -0.23661E+02   -0.23661E+02   -0.23661E+02
  367    -0.21305E+02   -0.21305E+02   -0.21305E+02   -0.21305E+02   -0.21305E+02
  368    -0.16037E+02   -0.16037E+02   -0.16037E+02   -0.16037E+02   -0.16037E+02
  369    -0.13099E+02   -0.13099E+02   -0.13099E+02   -0.13099E+02   -0.13099E+02
  370    -0.10314E+02   -0.10314E+02   -0.10314E+02   -0.10314E+02   -0.10314E+02
  371    -0.13156E+02   -0.13156E+02   -0.13156E+02   -0.13156E+02   -0.13156E+02
  372    -0.14908E+02   -0.14908E+02   -0.14908E+02   -0.14908E+02   -0.14908E+02
  373    -0.21909E+02   -0.21909E+02   -0.21909E+02   -0.21909E+02   -0.21909E+02
  374    -0.12587E+02   -0.12587E+02   -0.12587E+02   -0.12587E+02   -0.12587E+02
  375    -0.12594E+02   -0.12594E+02   -0.12594E+02   -0.12594E+02   -0.12594E+02
  376    -0.15016E+02   -0.15016E+02   -0.15016E+02   -0.15016E+02   -0.15016E+02
  377    -0.23399E+02   -0.23399E+02   -0.23399E+02   -0.23399E+02   -0.23399E+02
  378    -0.17949E+02   -0.17949E+02   -0.17949E+02   -0.17949E+02   -0.17949E+02
  379    -0.27485E+02   -0.27485E+02   -0.27485E+02   -0.27485E+02   -0.27485E+02
  380    -0.16010E+02   -0.16010E+02   -0.16010E+02   -0.16010E+02   -0.16010E+02
  381    -0.17850E+02   -0.17850E+02   -0.17850E+02   -0.17850E+02   -0.17850E+02
  382    -0.13556E+02   -0.13556E+02   -0.13556E+02   -0.13556E+02   -0.13556E+02
  383    -0.16381E+02   -0.16381E+02   -0.16381E+02   -0.16381E+02   -0.16381E+02
  384    -0.92480E+01   -0.92480E+01   -0.92480E+01   -0.92480E+01   -0.92480E+01
  385    -0.13219E+02   -0.13219E+02   -0.13219E+02   -0.13219E+02   -0.13219E+02
  386    -0.99919E+01   -0.99919E+01   -0.99919E+01   -0.99919E+01   -0.99919E+01
  387    -0.84330E+01   -0.84330E+01   -0.84330E+01   -0.84330E+01   -0.84330E+01
  388    -0.16785E+02   -0.16785E+02   -0.16785E+02   -0.16785E+02   -0.16785E+02
  389    -0.23323E+02   -0.23323E+02   -0.23323E+02   -0.23323E+02   -0.23323E+02
  390    -0.19061E+02   -0.19061E+02   -0.19061E+02   -0.19061E+02   -0.19061E+02
  391    -0.22524E+02   -0.22524E+02   -0.22524E+02   -0.22524E+02   -0.22524E+02
  392    -0.22944E+02   -0.22944E+02   -0.22944E+02   -0.22944E+02   -0.22944E+02
  393    -0.13804E+02   -0.13804E+02   -0.13804E+02   -0.13804E+02   -0.13804E+02
  394    -0.10520E+02   -0.10520E+02   -0.10520E+02   -0.10520E+02   -0.10520E+02
  395    -0.12363E+02   -0.12363E+02   -0.12363E+02   -0.12363E+02   -0.12363E+02
  396    -0.17705E+02   -0.17705E+02   -0.17705E+02   -0.17705E+02   -0.17705E+02
  397    -0.83124E+01   -0.83124E+01   -0.83124E+01   -0.83124E+01   -0.83124E+01
  398    -0.14372E+02   -0.14372E+02   -0.14372E+02   -0.14372E+02   -0.14372E+02
  399    -0.13948E+02   -0.13948E+02   -0.13948E+02   -0.13948E+02   -0.13948E+02
  400    -0.23265E+02   -0.23265E+02   -0.23265E+02   -0.23265E+02   -0.23265E+02
  401    -0.26426E+02   -0.26426E+02   -0.26426E+02   -0.26426E+02   -0.26426E+02
  402    -0.19316E+02   -0.19316E+02   -0.19316E+02   -0.19316E+02   -0.19316E+02
  403    -0.22391E+02   -0.22391E+02   -0.22391E+02   -0.22391E+02   -0.22391E+02
  404    -0.19018E+02   -0.19018E+02   -0.19018E+02   -0.19018E+02   -0.19018E+02
  405    -0.14686E+02   -0.14686E+02   -0.14686E+02   -0.14686E+02   -0.14686E+02
  406    -0.95074E+01   -0.95074E+01   -0.95074E+01   -0.95074E+01   -0.95074E+01
  407    -0.14336E+02   -0.14336E+02   -0.14336E+02   -0.14336E+02   -0.14336E+02
  408    -0.20207E+02   -0.20207E+02   -0.20207E+02   -0.20207E+02   -0.20207E+02
  409    -0.14945E+02   -0.14945E+02   -0.14945E+02   -0.14945E+02   -0.14945E+02
  410    -0.14380E+02   -0.14380E+02   -0.14380E+02   -0.14380E+02   -0.14380E+02
  411    -0.13006E+02   -0.13006E+02   -0.13006E+02   -0.13006E+02   -0.13006E+02
  412    -0.15191E+02   -0.15191E+02   -0.15191E+02   -0.15191E+02   -0.15191E+02
  413    -0.19890E+02   -0.19890E+02   -0.19890E+02   -0.19890E+02   -0.19890E+02
  414    -0.24139E+02   -0.24139E+02   -0.24139E+02   -0.24139E+02   -0.24139E+02
  415    -0.19065E+02   -0.19065E+02   -0.19065E+02   -0.19065E+02   -0.19065E+02
  416    -0.17481E+02   -0.17481E+02   -0.17481E+02   -0.17481E+02   -0.17481E+02
  417    -0.14317E+02   -0.14317E+02   -0.14317E+02   -0.14317E+02   -0.14317E+02
  418    -0.96889E+01   -0.96889E+01   -0.96889E+01   -0.96889E+01   -0.96889E+01
  419    -0.13060E+02   -0.13060E+02   -0.13060E+02   -0.13060E+02   -0.13060E+02
  420    -0.83341E+01   -0.83341E+01   -0.83341E+01   -0.83341E+01   -0.83341E+01
  421    -0.15022E+02   -0.15022E+02   -0.15022E+02   -0.15022E+02   -0.15022E+02
  422    -0.12043E+02   -0.12043E+02   -0.12043E+02   -0.12043E+02   -0.12043E+02
  423    -0.69958E+01   -0.69958E+01   -0.69958E+01   -0.69958E+01   -0.69958E+01
  424    -0.10982E+02   -0.10982E+02   -0.10982E+02   -0.10982E+02   -0.10982E+02
  425    -0.23346E+02   -0.23346E+02   -0.23346E+02   -0.23346E+02   -0.23346E+02
  426    -0.20179E+02   -0.20179E+02   -0.20179E+02   -0.20179E+02   -0.20179E+02
  427    -0.19192E+02   -0.19192E+02   -0.19192E+02   -0.19192E+02   -0.19192E+02
  428    -0.20880E+02   -0.20880E+02   -0.20880E+02   -0.20880E+02   -0.20880E+02
  429    -0.12241E+02   -0.12241E+02   -0.12241E+02   -0.12241E+02   -0.12241E+02
  430    -0.15400E+02   -0.15400E+02   -0.15400E+02   -0.15400E+02   -0.15400E+02
  431    -0.11009E+02   -0.11009E+02   -0.11009E+02   -0.11009E+02   -0.11009E+02
  432    -0.11976E+02   -0.11976E+02   -0.11976E+02   -0.11976E+02   -0.11976E+02
  433    -0.17381E+02   -0.17381E+02   -0.17381E+02   -0.17381E+02   -0.17381E+02
  434    -0.17235E+02   -0.17235E+02   -0.17235E+02   -0.17235E+02   -0.17235E+02
  435    -0.16011E+02   -0.16011E+02   -0.16011E+02   -0.16011E+02   -0.16011E+02
  436    -0.16681E+02   -0.16681E+02   -0.16681E+02   -0.16681E+02   -0.16681E+02
  437    -0.20500E+02   -0.20500E+02   -0.20500E+02   -0.20500E+02   -0.20500E+02
  438    -0.19255E+02   -0.19255E+02   -0.19255E+02   -0.19255E+02   -0.19255E+02
  439    -0.24124E+02   -0.24124E+02   -0.24124E+02   -0.24124E+02   -0.24124E+02
  440    -0.19742E+02   -0.19742E+02   -0.19742E+02   -0.19742E+02   -0.19742E+02
  441    -0.13582E+02   -0.13582E+02   -0.13582E+02   -0.13582E+02   -0.13582E+02
  442    -0.15174E+02   -0.15174E+02   -0.15174E+02   -0.15174E+02   -0.15174E+02
  443    -0.87281E+01   -0.87281E+01   -0.87281E+01   -0.87281E+01   -0.87281E+01
  444    -0.84482E+01   -0.84482E+01   -0.84482E+01   -0.84482E+01   -0.84482E+01
  445    -0.21580E+02   -0.21580E+02   -0.21580E+02   -0.21580E+02   -0.21580E+02
  446    -0.11670E+02   -0.11670E+02   -0.11670E+02   -0.11670E+02   -0.11670E+02
  447    -0.17320E+02   -0.17320E+02   -0.17320E+02   -0.17320E+02   -0.17320E+02
  448    -0.16591E+02   -0.16591E+02   -0.16591E+02   -0.16591E+02   -0.16591E+02
  449    -0.16640E+02   -0.16640E+02   -0.16640E+02   -0.16640E+02   -0.16640E+02
  450    -0.24880E+02   -0.24880E+02   -0.24880E+02   -0.24880E+02   -0.24880E+02
  451    -0.23771E+02   -0.23771E+02   -0.23771E+02   -0.23771E+02   -0.23771E+02
  452    -0.17690E+02   -0.17690E+02   -0.17690E+02   -0.17690E+02   -0.17690E+02
  453    -0.12431E+02   -0.12431E+02   -0.12431E+02   -0.12431E+02   -0.12431E+02
  454    -0.99028E+01   -0.99028E+01   -0.99028E+01   -0.99028E+01   -0.99028E+01
  455    -0.14596E+02   -0.14596E+02   -0.14596E+02   -0.14596E+02   -0.14596E+02
  456    -0.95004E+01   -0.95004E+01   -0.95004E+01   -0.95004E+01   -0.95004E+01
  457    -0.15098E+02   -0.15098E+02   -0.15098E+02   -0.15098E+02   -0.15098E+02
  458    -0.16452E+02   -0.16452E+02   -0.16452E+02   -0.16452E+02   -0.16452E+02
  459    -0.94785E+01   -0.94785E+01   -0.94785E+01   -0.94785E+01   -0.94785E+01
  460    -0.88034E+01   -0.88034E+01   -0.88034E+01   -0.88034E+01   -0.88034E+01
  461    -0.19203E+02   -0.19203E+02   -0.19203E+02   -0.19203E+02   -0.19203E+02
  462    -0.27089E+02   -0.27089E+02   -0.27089E+02   -0.27089E+02   -0.27089E+02
  463    -0.20606E+02   -0.20606E+02   -0.20606E+02   -0.20606E+02   -0.20606E+02
  464    -0.18577E+02   -0.18577E+02   -0.18577E+02   -0.18577E+02   -0.18577E+02
  465    -0.16146E+02   -0.16146E+02   -0.16146E+02   -0.16146E+02   -0.16146E+02
  466    -0.14530E+02   -0.14530E+02   -0.14530E+02   -0.14530E+02   -0.14530E+02
  467    -0.10592E+02   -0.10592E+02   -0.10592E+02   -0.10592E+02   -0.10592E+02
  468    -0.15806E+02   -0.15806E+02   -0.15806E+02   -0.15806E+02   -0.15806E+02
  469    -0.13933E+02   -0.13933E+02   -0.13933E+02   -0.13933E+02   -0.13933E+02
  470    -0.17211E+02   -0.17211E+02   -0.17211E+02   -0.17211E+02   -0.17211E+02
  471    -0.67126E+01   -0.67126E+01   -0.67126E+01   -0.67126E+01   -0.67126E+01
  472    -0.85063E+01   -0.85063E+01   -0.85063E+01   -0.85063E+01   -0.85063E+01
  473    -0.16322E+02   -0.16322E+02   -0.16322E+02   -0.16322E+02   -0.16322E+02
  474    -0.19445E+02   -0.19445E+02   -0.19445E+02   -0.19445E+02   -0.19445E+02
  475    -0.21286E+02   -0.21286E+02   -0.21286E+02   -0.21286E+02   -0.21286E+02
  476    -0.20511E+02   -0.20511E+02   -0.20511E+02   -0.20511E+02   -0.20511E+02
  477    -0.11679E+02   -0.11679E+02   -0.11679E+02   -0.11679E+02   -0.11679E+02
  478    -0.78235E+01   -0.78235E+01   -0.78235E+01   -0.78235E+01   -0.78235E+01
  479    -0.56492E+01   -0.56492E+01   -0.56492E+01   -0.56492E+01   -0.56492E+01
  480    -0.94550E+01   -0.94550E+01   -0.94550E+01   -0.94550E+01   -0.94550E+01
  481    -0.16406E+02   -0.16406E+02   -0.16406E+02   -0.16406E+02   -0.16406E+02
  482    -0.12288E+02   -0.12288E+02   -0.12288E+02   -0.12288E+02   -0.12288E+02
  483    -0.86037E+01   -0.86037E+01   -0.86037E+01   -0.86037E+01   -0.86037E+01
  484    -0.67118E+01   -0.67118E+01   -0.67118E+01   -0.67118E+01   -0.67118E+01
  485    -0.15236E+02   -0.15236E+02   -0.15236E+02   -0.15236E+02   -0.15236E+02
  486    -0.16564E+02   -0.16564E+02   -0.16564E+02   -0.16564E+02   -0.16564E+02
  487    -0.19213E+02   -0.19213E+02   -0.19213E+02   -0.19213E+02   -0.19213E+02
  488    -0.15545E+02   -0.15545E+02   -0.15545E+02   -0.15545E+02   -0.15545E+02
  489    -0.12431E+02   -0.12431E+02   -0.12431E+02   -0.12431E+02   -0.12431E+02
  490    -0.59086E+01   -0.59086E+01   -0.59086E+01   -0.59086E+01   -0.59086E+01
  491    -0.51394E+01   -0.51394E+01   -0.51394E+01   -0.51394E+01   -0.51394E+01
  492    -0.10230E+02   -0.10230E+02   -0.10230E+02   -0.10230E+02   -0.10230E+02
  493    -0.10373E+02   -0.10373E+02   -0.10373E+02   -0.10373E+02   -0.10373E+02
  494    -0.42097E+01   -0.42097E+01   -0.42097E+01   -0.42097E+01   -0.42097E+01
  495    -0.70867E+01   -0.70867E+01   -0.70867E+01   -0.70867E+01   -0.70867E+01
  496    -0.35271E+01   -0.35271E+01   -0.35271E+01   -0.35271E+01   -0.35271E+01
  497    -0.73157E+01   -0.73157E+01   -0.73157E+01   -0.73157E+01   -0.73157E+01
  498    -0.18031E+02   -0.18031E+02   -0.18031E+02   -0.18031E+02   -0.18031E+02
  499    -0.17152E+02   -0.17152E+02   -0.17152E+02   -0.17152E+02   -0.17152E+02
  500    -0.12019E+02   -0.12019E+02   -0.12019E+02   -0.12019E+02   -0.12019E+02
  501    -0.11066E+02   -0.11066E+02   -0.11066E+02   -0.11066E+02   -0.11066E+02
  502    -0.12069E+02   -0.12069E+02   -0.12069E+02   -0.12069E+02   -0.12069E+02
  503    -0.83509E+01   -0.83509E+01   -0.83509E+01   -0.83509E+01   -0.83509E+01
  504    -0.79543E+01   -0.79543E+01   -0.79543E+01   -0.79543E+01   -0.79543E+01
  505    -0.15107E+02   -0.15107E+02   -0.15107E+02   -0.15107E+02   -0.15107E+02
  506    -0.14063E+02   -0.14063E+02   -0.14063E+02   -0.14063E+02   -0.14063E+02
  507    -0.12931E+02   -0.12931E+02   -0.12931E+02   -0.12931E+02   -0.12931E+02
  508    -0.16894E+02   -0.16894E+02   -0.16894E+02   -0.16894E+02   -0.16894E+02
  509    -0.21528E+02   -0.21528E+02   -0.21528E+02   -0.21528E+02   -0.21528E+02
  510    -0.23824E+02   -0.23824E+02   -0.23824E+02   -0.23824E+02   -0.23824E+02
  511    -0.22465E+02   -0.22465E+02   -0.22465E+02   -0.22465E+02   -0.22465E+02
  512    -0.13854E+02   -0.13854E+02   -0.13854E+02   -0.13854E+02   -0.13854E+02
  513    -0.15023E+02   -0.15023E+02   -0.15023E+02   -0.15023E+02   -0.15023E+02
  514     0.99692E+37    0.99692E+37    0.99692E+37    0.99692E+37    0.99692E+37
  515     0.99692E+37    0.99692E+37    0.99692E+37    0.99692E+37    0.99692E+37
